# Supplementary material for: Correlation-Based Network Analysis of Metabolite and Enzyme Profiles Reveals a Role of Citrate Biosynthesis in Modulating N and C Metabolism in Zea mays
Source: Front Plant Sci. 2016 Jul 12;7:1022. doi: 10.3389/fpls.2016.01022 (PMC4940414; doi:10.3389/fpls.2016.01022)
Supplement: Supplementary data 1 — Metabolite raw profiles. [file DataSheet1.XLSX]

## Sheet: Sheet1
	A	B	C	D	E	F
1
2
3	Organism/Plant species:	Zea mays
4	Organ/tissue:	leaf
5	Analytical tool:	GC-TOF-MS
6
7
8	Ret . Time- Time expected, Tag Time Index and Time deviation
9	Putative Name- putative identification of the metabolite/derivative
10	Corresponding metabolite name in literature
11	Mol. Formula- molecular formula of the metabolite or its FA adduct;
12	Mass to charge ratio (m/z)
13	Identification level (A; B; C; D)- (A) standard or NMR; (B) MS/MS; (C) MSE; (D) MS only
14	Raw intensieties samples								Taxa
15									A188	MO17	A441-5	4226	B73	4226	B105	MO17	M017	C103	CI3A	NC230	Tzi11	Tzi16	DE811	Tzi15	Tzi9	Tzi11	R168	NC358	NC364	NC356	SC357	SD44	NC290A	B73	B97	CML158Q	CML10	B73	B73	B97	CML311	CML328	CML311	CML321	CML328	B73	CML5	CML349	CML5
16									Sample ID
17	Peak/Compound no.	Time Expected	Putative metabolite name (Derivative)	Corresponding Metabolite in Literature	Metabolite Class	Mol formula	Mass to charge ratio (m/z)	Identification level (A-D)	1D	24D	2A	30C	43D	72C	25B	58A	29C	30D	33B	92E	67C	64E	46B	42B	17B	16D	98E	69E	57C	52F	38A	31C	68A	64D	70D	74D	78D	78F	90C	94E	54D	64C	6A	6B	6E	18B	22F	29D	63A
20	Met 1	577930	M000007_A185001-101_METB_577930_TOF_Quinic acid, D(-)- (5TMS)	Quinate	Acid (hydroxy)	C7H12O6	255	A	6090	21640	34798	27033	13637	19072	12262	18438	4160	20135	32177	6084	19464	26008	3123	17758	4611	14240	43503	21851	14017	4744	7970	21653	5457	14357	35644	41240	33781	15317	15588	23991	60375	27081	27210	27309	23764	33149	7982	15824	10385
22	Met 2	693190	M000080_A208001-101_METB_693190_TOF_Dopamine (4TMS)	Dopamine	Amine (Aromatic)	C8H11NO2	174	A	2446	458	2251	18900	4061	16807	3447	1456	1761		1400	133		4693	1408	1118			455	89	1041	412	4295	1724	1034	898	3190			7860	6195	414	5319	4485	5457	5619	6225	4893	1876	1871	1340
23	Met 3	550100	M000013_A168001-101_METB_550100_TOF_Asparagine, DL- (3TMS)	Asparagine	Amino acids	C4H8N2O3	188	A	884	2066	4495	156	67	3608		666		196	71	427	293	1006	378	65		107	2626		122	1438		537	1038		1818	1533	1511	268	847							125	835		415
24	Met 4	368365	M000016_A140001-101_METB_368365_TOF_Threonine, DL- (3TMS)	Threonine	Amino acids	C4H9NO3	218	A	2154	1202	2338	911	159	3567	940	604		696	560	337	1435	807	570		142	99	2409	391	663	1283	172	1166	1937		1285	1779	1154	1010	1267	344	342	2757		610	920	1467	1441	1092	2346
25	Met 5	458330	M000078_A156001-101_METB_458330_TOF_Threonic acid (4TMS)	Threonate	Acid (polyhydroxy)	C4H8O5	292	A	28078	10435	14783	29818	7392	14543	7164	15053	6893	18471	19536	2555	21556	19974	4703	6907	5193	7621	10026	10367	20230	23624	5589	10478	12218	6398	17700	15060	4964	6611	15397	10003	37533	14233	17111	15960	15487	15305	28294	8523	15809
26	Met 6	605615	M000105_A181003-101_METB_605615_TOF_Glyceric acid-3-phosphate, D- (4TMS)	Glycerate-3-phosphate	Acid (Phosphate)	C3H7O7P	387	A	81	757	56	541	124	300	115	2077	165	65	272	190	80	398	243	1130	920	288	1354	60	178	304	75	131	84	146			62	272	582	101	1363	310	1083	123	915	663	426	119	1047
27	Met 7	592883	M000069_A182004-101_METB-METB_592883_TOF_Citric acid (4TMS)	Citrate	Organic acids	C6H8O7	273	A	11359	12631	27788	30867	32588	16804	20899	17644	10025	28581	20411	22993	12274	35292	8963	23784	7995	12555	28094	12929	27012	10215	15901	19882	27394	7794	30232	28785	12395	23792	35419	28007	44706	15112	28130	59055	23251	29505	26466	29526	28214
28	Met 8	531145	M000011_A164001-101_METB_531145_TOF_Phenylalanine, DL- (2TMS)	Phenylalanine	Amino acids	C9H11NO2	218	A	379	214	255	196	145	1315	71	246	131	325	259	127	526	1642	291	243		172	647	89	221	223	96	55	699		2661	272	309	315	193		79	85				103	430	120	405
30	Met 9	365427	M000074_A134001-101_METB_365427_TOF_Succinic acid (2TMS)	Succinate	Organic acids	C4H6O4	247	A	7448	5064	5773	13230	4696	5686	6290	6776		9410	15204	1220	6429	14749	3043		6938		2924	2995	7745	11472	5342	12177	4761	16137	9705	3762	1626	2754	2883	4638	11273	19008	11216	16541	19243	7086	13340	3460	14940
31	Met 10	581860	M000113_A176002-101_METB_581860_TOF_Aconitic acid, cis- (3TMS)	Acotinate	Organic acids	C6H6O6	229	A	185068	106882	110476	196039	199761	175633	167786	144068	195110	93585	191601	198073	197953	142654	99979	51155	102333	193358	155085	174790	245421	250039	245293	241074	250256	186827	264435	295815	181830	278748	282197	275928	121707	192126	86197	255697	145624	108265	257956	147731	111939
32	Met 11	2991.58	M000004_A301001-101-xxx_NA_2991.58_TRUE_VAR5_ALK_Quinic acid, 4-caffeoyl-, cis- (6TMS)	4-Caffeoyl-quinate	Conjugate (Phenylpropanoyl, Quinic)	C26H26O12	307	A	1231	332	355	248	444	295	864	296	366	1398	135	340	165	154	418	199	161	124	383	73	304	113	140		177	123	77	216	319	489	194	160	129	121	330	258	312	284	56
33	Met 12	579380	M000606_A187002-101_METB_579380_TOF_Fructose, D- (1MEOX) (5TMS)	Fructose	Sugar (Hexose)	C6H12O6	307	A	5553	10228	2505	44860	3557	55501	20635	7842	17070	13132	22912	3399	29460	75571	4323	11334	547	9123	48032	12598	3035	27449	7043	45941	19596	2415	15815	46078	51858	13389	5577	5511	51048	53346	2407	4871	35048	12440	10359	12730	41506
34	Met 13	590400	M000040_A189002-101_METB_590400_TOF_Glucose, D- (1MEOX) (5TMS)	Glucose	Sugar (Hexose)	C6H12O6	160	A	30320	53814	20748	191520	11430	215674	85878	38433	111033	62666	152893	56490	188275	178957	15846	86164	4174	74087	168097	109368	18159	120872	43578	289991	196748	37216	257642	284144	189379	112313	26102	51927	194732	214892	14225	16316	171596	87762	60526	127909	195979
35	Met 14	506483	M000037_A153002-101_METB-METB_506483_TOF_Pyroglutamic acid, DL- (2TMS)	Pyroglutamate	Amino acids	C5H7NO3	156	A	151878	187819	169731	213189	166362	541551	222117	189540	142442	212700	199855	139634	281646	433521	230387	88184	160154	240023	279441	161186	176678	209162	204352	152341	443957	136128	667306	457912	257366	483874	270292	339518	355234	607832	141229	355373	386578	301752	484252	227994	612986
36	Met 15	840783	M000044_A264001-101_METB_840783_TOF_Sucrose, D- (8TMS)	Sucrose	Sugars (disaccharides)	C12H22O11	361	A	24169	33486	38982	18355	27313	19557	17626	31170	18873	20550	17112	36477	15136	17125	30659	20929	18585	17582	16996	16284	36144	17457	19609	16021	15306	24060	17166	19213	15283	21832	17875	18001	17287	17854	29017	17610	15793	13748	15751	15368	14442
38	Met 16	940280	M000673_A299002-101_METB_940280_EIROE_Galactinol (9TMS)	Galactinol	Sugar (disaccharide)	C12H22O11	204	A	1565	45586	6454	22389	8460	24630	16881	53234	11912	5425	1258	6079	4584	4403	8972	3713	4832	4906	1447	6015	14815	11607	13064	4516	10677	1988	2005	9555	4976	13054	12491	7289	13484	8415	17905	11565	4705	9160	4836	663	3060
39	Met 17	776505	M000513_A233002-101_METB-METB_776505_TOF_Glucose-6-phosphate (1MEOX) (6TMS)	Glucose-6-phosphate	Phosphate	C6H13O9P	160	A	4980	3254	1300	5788	3103	6934	3965	4212	3519	1571	2871	1942	3132	2655	2762	1694	2405	1697	4549	1462	1765	1860	1659	3718	2242	893	1366	3151	2999	3351	2058	4594	5349	5634	3160	2009	2647	3337	5353	4847	4027
40	Met 18	507780	M000036_A163001-101_METB_507780_TOF_Glutamic acid, DL- (3TMS)	Glutamate	Amino acids	C5H9NO5	246	A	14993	9111	14519	26131	7987	59800	10080	11160	6486	21772	12146	3444	14539	62530	2849	8270		10548	15571	4109	3292	5053	6894	5269	7517	155	49072	18012	15469	22394	10332	691	7464	1391	94	680	1221	2771	2240	1050	4155
41	Met 19	996820	M000644_A299001-101_METB_996820_TOF_Quinic acid, 3-caffeoyl-, cis- (6TMS)	3-Caffeoyl-quinate	Conjugate (Phenylpropanoyl, Quinic)	C16H18O9	255	A	3478	5089	2910	6138	4324	5329	7558	4991	4023		1727	3365		3311	3307	1061			2704	478	2508	760	534	1262	404	1937	1092	120		2744	2452	4969	1407		3880	3741	102	3585		73
42	Met 20	574230	M000328_A177002-101_METB_574230_TOF_Glycerol-3-phosphate, DL- (4TMS)	Glycerol-3-phosphate	Phosphate	C3H9O6P	357	A	262	1361	476	763	393	1287	783	1706	544	1867	1978	2357	822	670	366	1003	786	785	7716	1263	555	803	427	1238	1512	322	704	2599	3222	813	1144	4620	1292	977	759	341	895	1239	882	3316	980
43	Met 21	371255	M000067_A137001-101_METB_371255_TOF_Fumaric acid (2TMS)	Fumarate	Organic acids	C4H4O4	245	A	7885	3943	6549	4205	6584	3603	2657	4856		5618	6810	5661	13608	6754	3649		4864		4873	4357	4706	6008	1156	3221	11207	2620	13087	8816	1217	3574	3627	9510	7616	5672	5835	10736	5581	6779	2531	6322	2955
44	Met 22	692155	M000650_A199001-101_METB_692155_TOF_Caffeic acid, cis- (3TMS)	Caffeate	Phenylpropane	C9H8O4	219	A	15100	8724	11181	11147	13040	9439	10699	11651	7065	2628	6092	7325	1240	6135	5498	4250	816	553	3772	1752	4428	3545	1880	2136	2153	2133	6410	1446	695	3396	3890	5695	6772	4891	7559	7576	4645	5280	7217	14064	6469
46	Met 23	333520	M000075_A129001-101_METB_333520_TOF_Phosphoric acid (3TMS)	Phosphoric acid	Phosphate	H3O4P	314	A	81148	76880	66180	63718	46442	71130	43789	80756		14777	46145	66578	52665	37903	67322		86697		78714	41407	85419	91669	63351	59740	82585	89345	20139	39734	43502	37739	81256	66046	67779	85938	87269	71210	81772	92672	96126	65311	88891
48	Met 24	653910	M000060_A209002-101_METB_653910_TOF_Inositol, myo- (6TMS)	Inositol, myo-	Polyol	C6H12O6	305	A	43858	30686	46872	92084	38360	75110	56517	28922	22970	35129	28771	35086	32922	59715	31005	56087	12873	34755	30081	20259	30758	36576	56741	59109	37867	15402	34897	75767	30118	56682	52500	29821	91537	45984	42931	55546	49724	43242	40248	22678	49290
50	Met 25	387460	M000455_A135004-101_METB_387460_TOF_Itaconic acid (2TMS)	Itaconate	Organic acids	C5H6O4	259	A	323	1596	1201	937	687	513	825	848		870	1293	556	732	927	773		643		1120	929	907	1113	362	874	606	439	773	722	348	486	556	844	1851	1145	1362	929	1077	1356	840	1189	1219
51	Met 26	1033367	M000049_A337002-101_METB_1033367_TOF_Raffinose (11TMS)	Raffinose	Sugar (trisaccharide)	C18H32O16	361	A		6637	827	4884	198	5891	1940	4050	1574	1133	226	347	4914	1352	426	125	308	2203	218	1187	849	966	6718	350	2358	260	2118	2940	2518	2217	451	1515	1003	4332	2501	1574	1230	667	510	78	1136
52	Met 27	767060	M000510_A232002-101_METB_767060_TOF_Fructose-6-phosphate (1MEOX) (6TMS)	Fructose-6-phosphate	Phosphate	C6H13O9P	459	A	1582	1401	446	2526	473	2634	1389	2000	1626	238	1007	57	1029	1140	782	659	2117	653	511		685	531	374	1435	323	249	284	101	307	1192	405		1101	2867	1439	245	1347	925	1403	1298	1572
53	Met 28	2988.16	M000005_A301002-101-xxx_NA_2988.16_TRUE_VAR5_ALK_Quinic acid, 5-caffeoyl-, cis- (6TMS)	5-Caffeoyl-quinate	Conjugate (Phenylpropanoyl, Quinic)	C26H26O12	307	A	17533	11358	30280	22481	8170	14979	27273	7701	10406	40095	4334	6466	7709	3885	17051	3405	932	4974	20380	2426	5283	1315	4087	1556	13240	7599	15160	11478	14621	8438	11798	5220	7687	5987	15245	8205	5991	19070	3302	4176	3845
54	Met 29	2097.85	M000009_A192002-101-xxx_NA_1918.78_TRUE_VAR5_ALK_Ferulic acid, cis- (2TMS)	Ferulate	Phenylpropanoid	C10H10O4	338	A	1185	452	324	862	555	629	491	441	228	193	729	646	644	457	485	477	642	577	368	212	216	337	208	142	175	90	480	662	211	335	352	991	464	481	224	398	399	264	337	475	358
56	Met 30	523847	M000571_A158004-101_METB_523847_TOF_Glutaric acid, 2-oxo- (1MEOX) (2TMS)	2-oxoglutarate	Organic acid	C5H6O5	116	A	780	6587	1054	1329	9578	5482	11458	73	1727	512	326	7834	70	780	8002	15284	3086	2743	11579	6959	78	89	4296		7750		11892	4995	6795	15766	8001	18703	203	613	648	272	1346	8197	920	10538	227
61	Met 31	325180	M000031_A133001-101_METB_325180_TOF_Glycine (3TMS)	Glycine	Amino acids	C2H5NO2	174	A	204783	82427	100045	30604	35540	109537	15879	45793		24929	73059	56697	56815	157273	33764				149973	53198	65885	115713	20810	102518	140360	20973	224793	123639	60677	51331	36542	45035	28919	60553	12708	28580	42140	41482	36471	31218	64370
62	Met 32	208565	M000026_A110001-101_METB_208565_TOF_Alanine, DL- (2TMS)	Alanine	Amino acids	C3H7NO2	116	A	33523	27640	18000	32058	51924	235449	42122	35796	110	40843	43911	58848	130626	169212	82163	120	16615	518	78042	58867	65480	105776	70767	69825	177279	82467	394319	263120	97210	176296	51783	171937	97063	268769	65017	175887	117200	98440	179776	136947	270185
64	Met 33	457283	M000033_A152002-101_METB_457283_TOF_Aspartic acid, L- (3TMS)	Aspartate	Amino acids	C4H7NO4	232	A	37019	20410	56766	55645	19154	136092	31762	14158	32488	61313	15828	20501	75345	58025	14354	7665	7444	108897	97327	12919	16725	11352	37035	20412	59290	1592	96102	130671	50889	56928	15240	9910	17432	21410	1730	5802	9625	45978	57115	45799	38541
65	Met 34	357523	M000015_A138001-101_METB_357523_TOF_Serine, DL- (3TMS)	Serine	Amino acids	C3H7NO3	204	A	13872	8264	31706	4186	2204	20107	1571	3704		3113	4147	2161	5427	7844	6682		1165		13888	2076	6044	12403	1290	7370	17293	1249	20496	6475	4312	6793	5955	4621	2516	10790	1106	2551	4871	9626	10266	7763	18068
66	Met 35	440995	M000065_A149001-101_METB_440995_TOF_Malic acid, DL- (3TMS)	Malate	Organic acids	C4H6O5	233	A	135366	155720	107576	159518	150471	139792	92788	164058	139938	87000	151380	136640	168953	146382	70225	102503	181750	126899	139165	171051	189518	173974	109451	189038	185089	142027	182744	222505	121218	190710	188822	208764	190881	154786	163345	191045	146173	182245	113224	171622	191841
67	Met 36	657820	M000594_A204001-101_MST_657820_TOF_Mucic acid (6TMS)	Galactaric acid	Acid (polyhydroxy)	C6H10O8	333	A	4230	6519	4567	2886	2084	2411	1677	4950	3041	688	1074	1066	1515	1884	1364	4279	5282	2727	6821	2259	1077	3514	2099	1633	1618	555	1342	1294	1537	2237	1970	4098	5889	2445	5507		2335	3669	3118	2761	3065
71	Met 37	345050	M000073_A135003-101_METB_345050_TOF_Glyceric acid, DL- (3TMS)	Glycerate	Hydroxy acid	C3H6O4	292	A	13057	9761	13022	16461	11736	13344	18534	8533		14716	22212	8879	9565	12578	7855		10232		15568	15653	14789	14377	4856	17996	15415	10061	27648	25435	8265	10760	4887	32896	31045	29153	12066	23222	14374	12867	22880	19040	31609
73	Met 38	271580	M000030_A122001-101_METB_271580_TOF_Valine, DL- (2TMS)	Valine	Amino acids	C5H11NO2	144	A	NA	NA	NA	NA	NA	NA	NA	NA	NA	NA	NA	NA	NA	NA	NA	NA	NA	NA	NA	NA	NA	NA	NA	NA	NA	NA	NA	NA	NA	NA	NA	NA	NA	NA	NA	NA	NA	NA	NA	NA	NA
74	Met 39	685600	M000117_A195001-101_METB_685600_TOF_Cinnamic acid, 4-hydroxy-, trans- (2TMS)	4-OH-Cinnamate	Acid (Phenylpropanoic)	C9H8O3	293	A	NA	NA	NA	NA	NA	NA	NA	NA	NA	NA	NA	NA	NA	NA	NA	NA	NA	NA	NA	NA	NA	NA	NA	NA	NA	NA	NA	NA	NA	NA	NA	NA	NA	NA	NA	NA	NA	NA	NA	NA	NA
75	Met 40	517180	M000186_A175002-101_METB-METB_517180_TOF_Putrescine (4TMS)	Putrescine	Polyamine	C4H12N2	100	A	NA	NA	NA	NA	NA	NA	NA	NA	NA	NA	NA	NA	NA	NA	NA	NA	NA	NA	NA	NA	NA	NA	NA	NA	NA	NA	NA	NA	NA	NA	NA	NA	NA	NA	NA	NA	NA	NA	NA	NA	NA
76	Met 41	452200	M000114_A153003-101_METB_452200_TOF_Butyric acid, 4-amino- (3TMS)	GABA	Amino acids	C4H9NO2	174	A	NA	NA	NA	NA	NA	NA	NA	NA	NA	NA	NA	NA	NA	NA	NA	NA	NA	NA	NA	NA	NA	NA	NA	NA	NA	NA	NA	NA	NA	NA	NA	NA	NA	NA	NA	NA	NA	NA	NA	NA	NA
77	Met 42	394250	M000027_A144001-101_METB_394250_TOF_Alanine, beta- (3TMS)	ß-Alanine	Amino acids	C3H7NO2	248	A	NA	NA	NA	NA	NA	NA	NA	NA	NA	NA	NA	NA	NA	NA	NA	NA	NA	NA	NA	NA	NA	NA	NA	NA	NA	NA	NA	NA	NA	NA	NA	NA	NA	NA	NA	NA	NA	NA	NA	NA	NA
78	Met 43	1750.73	M000605_A177001-101-xxx_NA_1750.73_TRUE_VAR5_ALK_Ribonic acid (5TMS)	Ribonate	Organic acids	C5H16O6	217	A	NA	NA	NA	NA	NA	NA	NA	NA	NA	NA	NA	NA	NA	NA	NA	NA	NA	NA	NA	NA	NA	NA	NA	NA	NA	NA	NA	NA	NA	NA	NA	NA	NA	NA	NA	NA	NA	NA	NA	NA	NA
79	Control	501603	M000155_A173001-101_IS (QUAN)_501603_TOF_Ribitol, D- (5TMS)	Ribitol	Polyol	C5H12O5	153	A	43933	42100	37778	47962	40670	42881	39150	37786	40076	30474	38296	40176	28689	40644	28628	39142	10882	35591	40598	38214	45295	47036	51581	36818	54269	28327	60392	36833	25761	56759	70306	49822	52835	51639	43119	46649	45500	48365	47303	49275	45637
[truncated: 466 more columns]
