# Supplementary material for: Correlation-Based Network Analysis of Metabolite and Enzyme Profiles Reveals a Role of Citrate Biosynthesis in Modulating N and C Metabolism in Zea mays
Source: Front Plant Sci. 2016 Jul 12;7:1022. doi: 10.3389/fpls.2016.01022 (PMC4940414; doi:10.3389/fpls.2016.01022)
Supplement: Supplementary data 2 — Enzyme assay raw profiles. [file DataSheet2.XLSX]

## Sheet: enzymes
Taxa	Nitrate reductase	Citrate synthase	Glutamine synthetase	NAD-glutamate dehydrogenase	Alanine aminotransferase	AGPase	Shikimate dehydrogenase	Ferredoxin-glutamate synthase	Aldolase	Fumarase	Glucose-6P dehydrogenase	NAD-isocitrate dehydrogenase	Phosphoglucomutase
Tzi25	123	181	69	707	2718	2036	340	557	6262	1156	48	60	2921
B109	159	136	135	414	2824	5807	433	721	6519	459	74	56	4418
C123	115	358	NA	1122	821	6586	543	279	8476	1780	77	61	3916
81_1	182	216	187	864	5965	4460	370	363	8413	NA	93	90	3824
B10	147	685	228	795	3079	4081	370	808	1392	379	77	26	2066
A239	153	248	191	473	1991	3663	252	1164	4584	862	75	44	2604
SD44	75	331	223	532	1834	3717	235	301	2096	557	68	36	2501
NC350	204	202	210	1002	5769	5418	516	53	6104	385	65	64	4687
P39	134	318	219	546	3744	1580	316	469	3989	752	28	45	2650
A654	80	209	122	1798	3262	4002	299	63	7285	2410	51	80	4954
A556	103	225	59	370	2088	489	438	593	2450	1070	51	47	3058
N6	58	167	161	274	1147	1569	320	1576	5192	801	80	50	3354
CML228	47	173	100	383	2363	598	224	773	3264	495	72	47	3989
CML321	160	202	145	523	5909	3918	401	686	4691	1235	88	65	4571
Mo46	180	166	22	665	3792	4564	446	369	4879	991	35	61	3385
H100	255	583	176	705	303	6033	1732	333	8559	NA	77	86	4659
M37W	90	474	NA	389	2415	3183	336	495	1362	1248	86	29	2476
Mt42	102	553	168	661	3056	5974	324	427	2047	1021	70	38	2436
Tzi16	102	229	280	621	2705	5257	476	661	7368	1040	79	50	3515
Ki43	150	280	159	659	3558	5129	374	1029	5281	324	110	54	2712
EP1	103	443	167	570	995	4216	225	359	2774	875	111	48	2340
4226	100	103	164	554	2676	1875	325	1015	4883	966	102	57	3632
NC290A	66	335	43	838	1070	1697	344	241	5124	924	96	67	2969
IL14H	113	300	199	988	1684	2157	244	802	7108	2098	63	62	3406
A635	63	10	27	652	1946	3143	292	162	4545	966	92	67	3883
Hi27	27	311	185	981	3706	6029	318	250	4689	495	60	42	3002
H105W	18	NA	29	727	1716	2504	203	412	2981	801	99	56	2895
L317	58	164	116	768	1958	3892	355	567	6308	826	78	52	3410
Ki11	26	89	222	790	1331	NA	381	702	4907	813	68	64	2794
B105	73	259	94	1199	3702	4626	308	NA	5048	NA	54	60	3588
A214N	174	263	236	1008	6215	6054	269	1209	3172	1394	129	74	3466
CML10	118	274	261	505	4626	3025	342	778	2897	453	92	49	2839
H99	133	162	60	782	5096	4616	281	499	4552	30	75	42	2802
MO24W	113	NA	96	536	2785	3063	396	688	3699	1211	117	68	3927
NC230	151	389	80	714	4860	5287	517	957	2871	141	67	52	3029
Ki44	166	375	166	977	5710	4762	422	886	4530	948	74	87	4533
NC364	84	125	43	752	1492	3558	220	1190	7111	NA	83	93	4147
HP301	62	148	145	589	625	3360	237	1202	4121	612	89	72	3981
CML52	71	248	210	443	2513	3269	291	81	4429	1706	101	59	3198
CML333	130	NA	126	236	3735	6312	356	361	4888	966	42	45	2351
D940Y	71	368	135	1072	4716	2432	378	253	8299	1305	104	54	5055
NC356	236	427	113	619	4723	6903	399	1617	3355	1015	70	NA	2463
CML45	74	347	219	634	3346	3057	269	925	3439	746	63	39	2219
CML103	92	295	365	716	2929	2847	372	1627	3799	967	230	88	2069
CO106	73	58	123	329	1263	2785	368	311	5949	1035	89	67	3667
TZI10	133	289	245	650	2562	3353	282	1377	3626	919	61	26	2686
NC358	106	417	146	485	1706	1374	341	1490	7783	1493	148	66	4640
Tzi11	55	167	165	285	1015	2376	227	24	7053	1353	88	91	4943
CI3A	179	349	157	620	3742	6561	345	1118	8233	1419	124	93	5670
NC268	90	480	233	624	3868	5316	335	1071	3903	1073	85	50	2940
Tx303	169	169	117	1032	3036	3712	296	75	5185	1103	55	93	3522
OH43	162	323	127	477	2812	2722	301	784	3720	1027	91	81	3144
Ia5125	119	NA	401	693	2647	6002	291	132	4408	823	103	49	3201
CML323	104	277	31	916	3942	3936	494	432	5395	1000	61	78	3656
B2	33	NA	99	688	3429	2580	376	534	2647	674	53	18	2152
NC318	45	223	135	1063	2889	4419	263	1172	5806	1090	81	90	3789
CML5	95	157	46	725	1544	2485	186	161	7552	1371	30	119	4829
MEF156_5	91	162	229	537	1624	3658	232	655	2442	470	179	65	1746
B73	38	145	189	413	827	509	179	1235	2989	1191	78	80	2188
CML322	57	155	166	318	2247	1177	180	507	5523	1210	47	65	3994
4722	97	NA	NA	619	3518	4973	434	385	4156	744	71	96	3179
CML332	113	NA	104	427	4343	5813	249	953	5220	730	38	91	3209
CM174	110	304	188	701	2846	5542	399	242	5054	1313	47	79	3163
GC	72	318	130	1322	4251	6016	364	1030	4573	667	55	25	2820
DE811	115	109	58	737	1182	2836	415	1050	4369	994	64	38	3255
SC357	12	82	144	1295	2383	4216	247	571	3893	952	60	66	3085
CML69	101	417	NA	611	1864	612	416	381	4148	954	80	89	2867
U267Y	79	231	142	906	1772	2816	323	1001	8321	1447	90	115	3822
CML277	83	111	147	624	3965	2366	301	948	4895	1055	77	112	4095
M162W	50	180	274	495	2184	2457	315	284	6021	1296	68	116	4303
Ki3	78	316	143	1058	1426	3298	289	885	6492	1609	91	114	4037
Ky226	66	454	152	743	1531	716	272	721	7285	1978	108	28	4473
CML247	134	216	126	610	580	4352	369	1049	4555	810	100	96	3242
Mo18W	70	185	72	35	2769	4369	403	1209	4867	1616	93	98	3258
A188	128	NA	273	931	1526	4225	361	528	3396	691	112	81	2562
Ab28A	61	310	41	424	1898	2348	395	647	3645	698	50	72	2717
NC296A	105	194	201	1015	6773	5546	576	518	4421	663	NA	89	3199
KY21	58	200	724	645	1677	1589	214	1143	5285	1564	36	104	3450
CML328	90	NA	NA	448	1816	4254	303	1422	2578	599	63	71	2378
VA26	282	216	663	758	3502	6190	382	953	6873	1599	67	95	4137
A682	131	203	131	1022	4004	5403	364	890	4075	1868	121	43	3394
F2	74	151	51	594	2485	3568	144	409	6427	1106	82	106	4549
GT112	116	360	116	687	2965	3838	244	1278	4811	2442	63	72	3317
CML158Q	149	266	252	1165	6927	4687	337	1175	10620	795	54	154	5967
GR	163	303	144	487	5874	3463	365	825	4067	989	103	108	4076
CML349	83	604	86	598	2361	3688	383	578	3355	1407	113	68	2534
CML220	51	245	169	1360	5089	4105	247	471	4507	1766	89	113	3819
C103	71	480	166	625	3303	4243	403	869	4267	1188	59	56	5417
TZI8	114	NA	103	586	1904	6334	253	931	3371	2076	90	38	3547
A441_5	200	296	79	493	4083	2945	425	605	4171	1540	64	67	3018
CML311	40	227	198	718	1194	2774	110	326	2930	1638	38	42	3624
Tzi9	70	2	112	646	4944	5454	390	977	2970	1804	50	56	3060
OH7B	232	327	224	1043	6739	6374	541	336	3811	1563	79	70	3060
NC336	138	148	109	494	6189	5976	385	172	5355	1162	67	97	3181
A632	80	232	197	770	5513	3744	442	1079	7867	1121	51	50	5283
N192	69	NA	93	515	352	5324	564	1996	5083	1546	74	72	4697
R168	71	288	56	378	1365	1678	187	378	6851	717	107	79	4197
B97	156	192	144	684	5248	2747	244	177	5843	1221	71	104	3023
MO17	104	265	243	1152	6533	8610	555	687	4579	1425	113	51	3112
CML92	96	132	137	459	2698	2205	300	889	3915	212	126	86	3658
H91	93	109	79	534	4179	3963	225	577	5331	1171	158	59	3555
A214N	125	323	153	277	5815	6660	589	426	4475	1212	79	140	3454
A682	108	335	158	887	4262	7070	378	882	6723	973	50	94	5992
VA26	12	82	144	1295	2383	4216	247	571	3893	952	40	66	3085
CML328	105	130	75	790	3660	5184	325	1051	5483	1106	68	100	2997
H99	55	65	165	913	104	3728	723	967	3987	1298	70	45	4099
4226	102	362	69	656	3966	4328	260	660	5075	1371	56	64	4311
Ab28A	85	240	153	648	727	5058	275	1273	4731	1048	141	34	3282
CML311	237	645	123	1061	3588	6303	312	382	4043	1754	60	92	3685
H105W	112	NA	130	651	2213	2607	368	972	3283	1434	74	63	3023
Ki44	127	459	123	634	2753	2802	327	660	4123	2425	150	63	3829
H100	78	225	220	498	2083	4577	342	501	6747	2372	87	101	5242
CML5	46	48	77	1101	1811	4568	325	757	3971	1100	71	25	2993
B73	157	386	273	638	4186	5821	420	683	6379	1039	47	71	3806
GC	42	241	193	734	4161	5530	345	578	5755	1256	106	54	4031
TZI10	108	33	133	706	501	3556	426	949	9228	1434	49	186	7016
Mo18W	117	NA	107	916	1771	1223	443	741	4299	963	147	68	2545
Ki43	67	110	94	652	3191	3323	322	NA	3507	872	96	58	3767
NC268	112	211	201	582	2950	4003	307	641	5147	1126	115	80	4757
NC358	127	244	NA	832	2936	5980	413	641	5099	1168	58	75	4941
EP1	68	333	74	641	5851	3128	391	723	6975	1472	119	59	4342
Mo46	88	402	129	537	3287	3192	196	546	4574	1411	83	62	3748
B10	162	295	162	138	6750	7395	388	916	5113	1442	88	61	3380
NC336	48	134	66	376	2963	1829	144	275	8186	2069	129	79	4658
MO17	131	263	145	998	4845	7457	401	1480	4430	1441	72	53	3810
A239	107	133	100	NA	2654	4280	333	1265	9757	2049	89	79	5181
Hi27	88	62	126	1045	3562	3763	318	946	5832	1544	55	99	5521
CML220	103	187	103	553	415	4455	291	1452	3073	1698	70	95	4587
CML322	149	182	187	696	4235	3177	336	NA	8307	1889	19	108	5928
HP301	89	278	227	996	4826	3812	467	1138	5699	1321	96	66	4765
CML52	105	276	132	772	4837	4179	281	254	4091	1953	88	107	5464
NC230	52	167	131	1125	4288	4316	308	765	4151	1566	40	97	4917
R168	78	129	143	666	361	2752	632	1010	4564	1667	61	84	5257
Ki3	16	113	117	1022	3213	5326	342	1016	4207	2247	91	93	3796
B109	101	NA	101	392	3143	4562	181	580	4079	1553	110	50	4002
H91	100	48	106	623	3270	4174	174	424	6330	1971	60	119	5305
CML10	84	188	119	629	4280	2229	374	513	4755	1603	84	57	4292
CML45	78	7	99	783	384	5294	333	2442	7696	2150	82	124	6323
KY21	50	165	235	1524	6156	6348	369	1005	6667	2405	97	94	4913
B2	145	221	127	674	1532	2576	217	1268	4228	1343	63	73	4011
TZI8	175	264	132	922	6214	5245	373	548	3334	1221	73	68	3904
DE811	25	93	80	804	4641	5674	460	641	6403	1673	80	57	4921
Tzi25	83	178	49	650	3676	5224	296	359	3769	1977	48	71	2974
CML247	41	28	32	730	3101	4551	246	462	4503	1485	67	103	4472
A188	107	235	370	640	2671	4168	199	670	6178	1667	73	119	4478
CML321	103	311	268	1011	6974	4789	304	670	5198	1856	53	93	4152
CML92	133	245	170	827	3800	2689	423	272	5332	1216	54	76	4263
A654	80	192	112	854	667	5707	628	1170	1524	754	57	44	2605
NC296A	119	22	167	901	4022	4546	257	347	2922	1204	60	62	3846
Mt42	113	95	112	666	3442	3261	210	1471	6810	2115	90	173	6047
SC357	113	287	250	603	2557	4349	138	338	2244	1445	66	84	3767
81_1	58	285	124	728	7605	9560	342	426	8719	2283	118	104	4963
M162W	139	106	105	412	5068	2991	246	347	4503	2022	92	124	4638
CML349	89	NA	91	493	4367	3260	166	169	3529	2027	90	97	4621
CML228	55	144	209	800	7033	3457	330	426	1973	1308	77	58	1883
4722	90	285	178	753	5495	6576	228	434	9646	1873	66	112	5738
P39	63	NA	99	201	1450	2000	133	70	2995	1242	74	87	3517
CML332	96	286	149	569	3682	4298	362	759	6464	1736	98	108	3978
A635	87	104	35	784	4015	4737	309	265	4046	1463	111	98	4019
NC350	74	283	77	701	2371	3397	360	608	7116	1870	79	134	4716
Tzi16	104	421	166	824	6079	4746	456	1392	4167	558	105	15	3166
A556	19	138	99	775	3670	2669	313	427	6982	1223	78	122	5230
CO106	68	444	88	954	3915	3936	472	393	2109	1090	119	79	2309
C103	66	154	136	1000	3168	4442	448	109	11380	1813	66	74	4810
OH7B	146	216	NA	593	3441	3576	207	125	5424	1635	84	103	4792
NC356	51	136	NA	609	2192	1364	483	NA	5521	1534	85	94	3879
GT112	129	332	103	849	6440	3654	499	614	6123	918	130	63	3788
B97	50	493	172	1182	3661	5952	343	NA	5036	823	112	84	3314
NC318	84	NA	171	593	2998	3789	460	450	3560	572	67	63	2835
NC290A	86	52	152	765	3717	5125	353	423	3886	2088	104	78	2852
SD44	59	136	47	805	2680	2909	209	566	4546	647	58	61	3452
U267Y	39	146	104	968	3792	3830	489	398	3123	1070	38	62	3232
N192	28	273	109	571	2601	3441	293	623	7055	920	71	77	4725
CML277	83	NA	10	767	6056	2081	244	NA	6623	1317	80	63	3716
GR	37	140	36	581	3838	3256	321	576	2609	827	63	81	3523
B105	50	346	172	863	3865	3228	359	297	2468	988	70	39	2902
MO24W	80	224	76	968	4015	3472	258	553	4424	1675	37	104	4242
Ky226	102	275	142	897	6595	4619	347	NA	3701	574	44	52	3003
IL14H	77	485	173	989	4137	5237	308	1276	3939	1211	68	80	3528
Tzi11	26	158	97	601	4605	2875	309	848	5162	743	71	70	4380
Ki11	50	209	51	778	2172	2116	275	1326	2633	510	107	63	3630
CML69	115	267	133	631	5211	3805	419	599	4497	972	97	142	4524
A441_5	48	86	77	668	2038	3016	191	NA	10098	922	143	78	3594
A632	77	NA	90	771	4047	3446	409	1470	2691	1123	145	103	3362
OH43	43	213	128	1279	3183	5087	492	NA	4138	651	108	47	3170
Tzi9	52	368	67	1162	4506	3827	405	593	2667	1488	101	109	3576
N6	75	117	83	893	5548	2823	335	2074	3458	793	48	60	3854
Ia5125	50	96	122	997	4377	3708	475	110	2560	837	121	81	2760
CML333	34	123	127	656	2228	3553	334	1197	3599	592	115	126	3806
L317	46	148	68	828	2494	3998	452	713	4041	2163	100	148	3584
C123	35	132	108	727	2186	2569	331	942	2119	1046	104	58	2333
CML323	18	118	97	815	2347	2079	494	300	3206	1008	46	220	3778
CM174	35	NA	76	561	2051	2938	187	643	2803	520	73	107	3550
Tx303	132	194	192	568	5817	2829	303	614	2677	1211	91	52	2529
F2	141	211	163	696	4811	3632	519	616	4599	1382	100	105	4741
MEF156_5	72	62	189	897	1974	5702	446	255	3318	984	58	148	4232
D940Y	101	232	125	518	2272	2849	204	427	5730	1126	60	144	5578
CML103	101	NA	116	1154	1440	5371	261	1655	2429	1004	87	111	2774
CI3A	54	278	131	715	2809	3593	771	NA	2492	600	77	34	2097
NC364	54	234	145	941	5281	3886	557	561	2657	590	99	140	2877
M37W	52	417	106	696	3046	3004	322	NA	2979	973	116	66	3054
CML158Q	72	12	74	653	2216	3822	315	191	2737	680	82	54	1671
Tzi11	29	257	133	528	694	1617	197	999	6557	1338	119	68	4147
Ki43	89	59	110	919	3974	4365	607	73	2496	737	69	58	2352
SD44	62	190	145	675	2072	2192	304	878	3628	920	101	44	2269
Tx303	30	NA	73	753	1473	3044	431	773	7450	1342	96	65	4422
CML311	117	385	206	789	5101	3222	416	619	4206	1217	190	98	4621
CML322	60	64	187	772	3214	2614	421	621	3612	1091	37	59	2905
HP301	105	38	159	529	2874	2470	384	550	3259	766	84	53	2166
CM174	55	190	34	405	2738	1492	256	668	3962	846	42	33	3069
CI3A	48	51	69	832	2559	2455	454	73	4351	788	68	45	3413
B105	155	149	144	963	4680	3574	378	643	2510	979	94	38	2665
EP1	70	322	63	1124	439	3859	433	931	3261	1014	60	36	3318
A635	109	NA	95	687	1007	3071	351	366	4299	887	66	47	3710
CML321	61	NA	102	752	3041	2645	241	660	5677	1477	79	106	4270
NC318	28	333	136	983	2622	2780	305	916	4317	1028	90	61	3441
H100	45	135	101	991	4634	3861	344	672	2405	844	66	71	2704
CO106	61	150	37	547	2279	1965	197	1006	4579	1119	49	83	3110
4722	141	346	190	967	3933	1979	341	1166	5006	1107	109	50	4544
KY21	19	477	170	536	534	5363	477	1683	4196	1320	112	135	4738
4226	45	NA	136	705	301	3369	312	2407	2157	1057	134	67	2960
CML10	12	121	48	318	2011	2139	264	270	3029	851	129	53	3130
NC336	69	NA	60	683	356	3659	691	1299	2798	1111	36	40	2941
81_1	18	499	70	695	860	2231	280	169	3615	1265	65	110	5458
CML69	36	690	176	1162	5702	3462	330	426	3960	954	101	82	2848
D940Y	52	355	240	961	6014	3292	383	192	1758	371	80	40	1422
N192	19	409	194	NA	2685	4972	278	582	2179	737	68	58	2166
OH43	92	252	199	810	7239	4562	357	490	3865	1555	100	111	3946
Ki44	53	584	135	746	3290	4862	384	420	2348	734	163	27	1722
A188	53	265	111	698	3968	3039	250	346	2834	876	58	74	3108
CML247	88	346	134	709	4072	3192	389	247	3811	1241	67	73	3371
L317	44	311	55	985	2792	3474	288	489	3223	768	99	73	2475
B10	44	201	139	792	2294	3257	347	325	4470	939	73	55	3151
VA26	31	36	179	1204	4396	3415	361	387	2812	875	50	83	2898
CML52	38	434	418	675	1862	2931	347	319	3072	864	65	74	2848
A239	99	3	127	720	3053	3146	384	NA	7367	1429	72	85	4503
NC364	41	281	173	842	2534	2801	379	521	3194	833	119	72	2880
CML158Q	78	299	189	823	3798	2964	338	1111	3664	717	106	60	2861
CML277	68	380	153	631	3192	3037	313	852	8018	1197	59	70	4615
GR	121	388	164	959	5430	3074	348	1166	3148	781	148	47	2730
Tzi16	25	460	83	1024	2182	3114	262	NA	6296	1206	61	102	3803
CML103	43	NA	72	591	2447	2158	379	376	3576	719	109	48	2229
GT112	78	418	257	954	1219	5350	320	1139	12167	1541	60	135	5825
U267Y	76	548	210	1350	5167	4445	454	345	5436	1161	105	78	3921
A654	39	263	200	979	1240	3433	344	832	3695	1014	78	93	2885
B2	NA	239	47	441	44	1080	122	1173	6551	1163	86	83	4501
CML333	84	336	153	271	1433	2928	368	440	4317	1127	81	46	3280
CML220	85	569	176	805	3423	5082	384	NA	5825	1235	71	64	3736
NC268	77	40	256	1060	5561	3520	359	737	1554	618	120	42	1399
C123	19	382	107	522	2599	2328	338	245	1617	897	73	61	2897
Tzi9	NA	234	116	689	2785	2860	438	171	5763	1242	89	100	4198
P39	84	165	179	795	4232	2789	227	691	2335	633	68	63	2166
A556	52	40	93	472	3930	2151	236	780	3900	931	39	55	3901
CML228	60	NA	99	695	3871	1898	241	416	2781	1158	113	75	3391
H99	44	139	90	844	5872	3105	274	774	3036	927	76	71	2860
CML5	52	NA	82	341	1291	1731	219	268	2675	905	55	73	2925
A441_5	95	571	136	966	3962	4212	238	376	3173	873	94	49	2681
Mt42	28	171	69	705	1550	1777	155	287	3351	1187	70	93	3793
Ky226	66	NA	121	1470	4280	6144	415	401	2115	821	98	32	2202
Mo18W	64	51	227	1115	2126	4728	470	840	4623	952	113	79	4386
H105W	32	61	78	449	94	1714	291	2974	4929	1319	57	86	4363
GC	67	89	255	1029	5849	3751	210	1470	1745	1087	104	90	2898
Ki11	43	157	148	940	3671	3292	387	418	2583	865	72	101	4338
CML323	48	162	168	541	2371	2163	369	802	3436	1684	69	74	5323
IL14H	65	198	108	568	882	4002	408	135	1975	1250	85	62	2927
M37W	106	NA	243	990	5124	4008	379	1370	2042	762	93	67	2150
NC350	97	285	87	648	3746	2511	296	1044	3108	1207	54	67	2631
CML332	65	170	40	699	3538	2631	379	193	2020	765	72	82	2671
A632	55	131	212	544	1601	2859	432	1444	1862	977	107	47	2634
NC290A	19	141	140	1188	1358	3208	184	616	2540	990	99	83	2878
B73	37	150	73	614	1365	2065	169	241	1434	1452	67	73	2849
MEF156_5	23	38	108	775	38	2445	321	393	3094	1772	121	111	4195
Mo46	34	238	130	1403	3607	3174	311	185	2581	965	46	81	2017
DE811	65	266	92	540	3271	2933	303	391	2567	995	58	97	3549
B97	50	236	133	357	1102	2740	353	666	2849	2050	85	91	4442
NC230	24	368	76	672	1398	1545	166	505	1243	765	111	52	1617
CML45	27	141	117	591	1604	660	318	723	2443	1505	130	48	3015
MO17	50	183	117	813	4691	2699	558	284	2450	903	73	56	2185
Hi27	86	372	195	686	3779	2917	165	1150	2337	1146	157	45	2276
R168	83	169	149	838	3032	3197	551	1132	1702	861	100	86	2587
