# Supplementary material for: Correlation-Based Network Analysis of Metabolite and Enzyme Profiles Reveals a Role of Citrate Biosynthesis in Modulating N and C Metabolism in Zea mays
Source: Front Plant Sci. 2016 Jul 12;7:1022. doi: 10.3389/fpls.2016.01022 (PMC4940414; doi:10.3389/fpls.2016.01022)
Supplement: Supplementary data 3 — Metabolite and enzyme BLUP profiles. [file DataSheet3.XLSX]

## Sheet: Sheet1
	Quinate	Dopamine	Asparagine	Threonine	Threonate	Glycerate-3-phosphate	Citrate	Phenylalanine	Succinate	Acotinate	4-Caffeoyl-quinate	Fructose	Glucose	Pyroglutamate	Sucrose	Galactinol	Glucose-6-phosphate	Glutamate	3-Caffeoyl-quinate	Glycerol-3-phosphate	Fumarate	Caffeate	Phosphoric acid	Inositol, myo-	Itaconate	Raffinose	Fructose-6-phosphate	5-Caffeoyl-quinate	Ferulate	2-oxoglutarate	Glycine	Alanine	Aspartate	Serine	Malate	Galactaric acid	Glycerate	Valine	4-OH-Cinnamate	Putrescine	GABA	ß-Alanine	Ribonate	Nitrate reductase	Citrate synthase	Glutamine synthase	NAD-glutamate dehydrogenase	Alanine aminotransferase	ADP-glucose pyrophosphorylase
Taxa	Met1	Met2	Met3	Met4	Met5	Met6	Met7	Met8	Met9	Met10	Met11	Met12	Met13	Met14	Met15	Met16	Met17	Met18	Met19	Met20	Met21	Met22	Met23	Met24	Met25	Met26	Met27	Met28	Met29	Met30	Met31	Met32	Met33	Met34	Met35	Met36	Met37	Met38	Met39	Met40	Met41	Met42	Met43	Enz1	Enz2	Enz3	Enz4	Enz5	Enz6
4226	4228.53	8065.78	-1960.13	331.41	278.79	-108.01	8840.81	20.6339	300.81	-1795.55	-1059.23	8818.43	32742	3827.36	-1103.2	8914.49	87.3164	32835	356.66	238.62	-2589.81	1493.82	-4743.28	33268	-290.09	1254.98	69.3743	1449.6	427.49	13.9526	-18336	-3605.73	28164	-2236.83	162.8	-1623.29	-4587.71	-631.36	963.63	1313.46	2554.52	415.75	-546.45	-22.425	-3.94589	15.6324	30.6756	518.886	39.9085
4722	2534.88	-103.39	-2044.33	309.03	1207.11	20.2172	8241.28	29.0986	-239.81	-59.1822	84.0854	2055.86	28623	32657	105.12	-2483.85	-63.9883	13523	39.6193	345.46	-693.02	3375.23	1679.12	2199.49	163.66	397.29	-36.0445	9152.05	172.54	-180.25	-16364	-255.76	15672	350.36	3138.93	613.55	1491.75	295.09	60.5192	-996.1	-722.04	-751.61	-991.24	2.33943	-7.29384	-2.86148	-211.062	-140.935	-59.3941
81_1	-8942.25	4255.49	-2805.46	-573.65	1660.68	-150.78	8165.35	-27.1932	77.9607	-249.33	357.94	-762.29	32879	-14529	-86.1607	-8128.65	-426.96	9252.66	0	-254.57	2004.61	-2548.95	-9081.43	11762	145.76	-870.69	-46.6458	-2692.26	-65.2579	-15.5027	-29737	-4993.3	8353.52	-5698.95	4062.89	-906.58	18284	-274.1	-161.83	-147.02	-534.59	-761.54	-1062.21	-33.2148	-11.0179	4.74098	155.453	-737.141	895.78
A188	-3099.76	-1585.48	1652.85	4346.63	4850.91	-60.6079	-15339	174.66	-662.48	-2074.58	1151.99	-6321.92	-33338	-94645	-104.7	-3097.48	203.22	-4551.61	-114.18	-128.07	-1273.27	-1129.56	8908.6	3119.72	-415.42	-567.8	69.6595	2934.74	-65.3928	-578.98	195919	-3026.56	-10323	68884	4775.12	1103.8	-7015.55	1622.2	-282.22	845.15	-647.37	207.3	232.28	-30.5437	5.44436	-6.88621	87.8809	-836.358	-465.658
A214N	8550.69	-5290.2	8991.21	951.52	2638.03	469.25	-5567.82	72.0153	592.48	-14560	1101.16	7140.51	-8647.12	-18328	-1115.45	-4580.63	-34.6824	26846	-50.2289	119.62	-3387.35	-9199.94	5046.49	8509.88	-452.96	-937.56	47.1535	544.76	-37.8967	-389.16	25118	-5695.68	-42038	25970	-25675	-1770.91	-8929.83	-584.22	3447.42	2648.31	2827.7	242.51	-649.48	-88.1217	-0.667351	-0.502153	234.793	-110.869	428.252
A239	-13419	-2218.42	-259.51	208.72	1761.23	-115.18	2610.89	-58.2438	1819.85	-21038	-501.06	-7585.52	-12642	82125	-251.08	-5106.48	-318.24	45586	-184.22	-280.46	837.57	1990.97	1668.89	13645	-218.9	63.22	-7.0141	-3288.02	125.22	135.15	-48371	-4501.89	105175	-12207	6951.04	51.8331	4627.78	-577.43	-37.6317	500.73	447.24	339.76	-904.71	34.4231	2.75445	-6.75087	-301.595	-578.465	-1122.96
A441_5	-2092.93	-1548.51	-1225.97	1.2662	358.75	-147.63	3833.47	47.3772	-1098.9	-4123.75	-278.43	-10318	-23316	-2938.67	1260.6	2782.54	-203.96	-3734.61	7.0268	-207.74	1933.99	2383.22	634.52	8395.81	68.332	-61.8975	-47.2139	8027.97	-36.5986	28.8291	-13396	-4161.07	-2275.48	965.65	236.87	-589.24	2969.66	-486.71	-11.7181	-407.47	-769	-263.79	-457.68	78.2383	2.2477	6.81271	-149.474	-174.897	-398.328
A556	1661.84	-2288.8	2384.03	407.43	335.31	227.57	14277	-47.2097	859.28	6345.67	-624.73	-5822.23	-16481	-40297	-48.2287	9197.66	219.02	39034	-399.73	-14.9899	-2347.95	-1560.33	4775.75	9835.08	-227.94	-131.09	22.7393	-4486.99	-109.17	-169.54	54587	-6966.53	-950.23	26454	8422.27	1442.87	-9498.04	24.8556	-203.29	748.02	2147.86	921.42	580.78	70.5593	-6.23158	-3.49931	184.071	74.8907	-4.81836
A632	1855.25	5659.09	-2354.81	-1402.42	4452.57	158.38	6285.63	-124.81	450.58	-952.34	4512.92	-2291.45	-3777.31	8855.26	276.11	1147.73	-101.61	-3755.1	-3.2818	-47.7682	-1555.81	-474.38	-1735.52	2940.15	-94.5528	610.79	-23.0283	15829	-98.4819	-298.3	-39498	-7199.62	126.69	-12227	10176	1962.53	-8588.58	-1142.74	-181.64	-1135.27	-344.92	-715.47	169.47	-15.4062	21.1596	-7.94653	117.25	809.787	1595.49
A635	1318.06	13356	-4373.39	1829.4	1405.36	43.7632	4373.89	231.48	-603.39	6353.78	5610.83	546.49	-32217	261963	384.02	-15191	506.09	48820	537.06	-178.64	2068.34	10392	6138.84	-64120	2074.89	-1210.67	-39.5633	10678	1318.94	-326.19	-28542	10824	62688	-7260.68	12004	3601.28	-10484	1108.13	311.11	4340.09	1600.74	-450.85	507.91	93.7893	11.4668	18.0073	-38.7862	1191.93	642.983
A654	-6591.32	754.21	-1878.55	-1381.21	3431.22	-136.66	-2865.13	-20.7489	1039.2	7085.61	-667.79	3486.68	4755.89	-37678	177.51	9325.21	118.94	-31105	-33.5536	169.48	1143.5	13956	-13181	16203	1255.72	241.77	-41.5388	-3581.91	753.29	-373.32	-15120	-1046.25	12000	-16336	4580.33	-385.57	195.64	-1146.93	366.4	-46.379	-410.77	-773.48	-422.97	-53.6421	-5.16935	-3.78793	119.98	-774.057	-650.203
A682	-5445.06	-3532.31	-4305.23	-1220.33	-2471.3	-104.93	-18400	-186.28	-1194.57	-4486.65	439.86	-3347.53	1260.53	-100399	789.11	26742	1198.78	-89114	-238.73	85.1212	5207.75	4683.25	4892.21	23626	354.79	962.36	3.789	-1737.72	-467.69	-523.59	-14948	-1395.52	-32348	-12186	28010	-774.11	-13634	-661.93	-617.5	-408.27	-1924.72	1202.59	794.55	-56.5619	-2.5087	-1.53148	-158.803	379.368	313.024
Ab28A	-591.92	-271.47	10114	197.63	3333.64	-148.28	5250.4	38.2009	1738.77	1349.88	258.56	11706	21897	74297	450.29	21444	502.74	45162	675.88	713.51	3104.73	16647	-6258.4	11695	870.58	1129.15	32.6429	36925	597.41	81.0348	-9305.5	-2255.36	2791.24	-439.5	11687	-1912.18	13095	-370.91	332.04	2405.88	10.1182	1627.83	-96.0314	-33.1247	-0.376222	3.13607	-36.0015	-930.869	4.07001
B10	-10233	-4509.28	-3272.1	-1551.51	-751.28	205.67	18618	-148.9	-773.21	-4880.47	5095.1	-8888.54	-23815	-15273	231.29	1678.37	226.38	-26126	939.6	67.5207	-1554.87	-9875.28	1001.8	28115	-286.48	-971.25	-41.7882	13708	403.92	482.51	-44549	-7234.23	16297	-20111	13877	3827.02	-2797.98	-1737.48	2720.82	596.07	218.91	-1429.96	255.86	20.2306	5.79525	-3.41343	11.2206	402.566	-118.844
B105	-11833	-1552.87	-3870.55	-306.76	-1759.09	-300.43	-6640.24	-192.89	880.15	4210.35	963.46	2278.12	-7217.14	47073	1490.56	3214.38	758.21	-24541	481.86	32.9228	-639.49	28616	2660.29	17199	1504.39	444.21	-4.9977	3472.94	778.79	577.68	-9067.95	-7528.93	-2488.92	-11448	-15671	-1693.13	-1330.82	-1428	413.79	-767.67	-2742.44	-1049.31	192.85	-82.6711	-10.2528	-6.13187	-46.4108	195.486	308.176
B109	26271	1491.72	-202.17	-1524.11	-1874.43	57.0147	-12497	-145	-1277.18	-12774	352.13	-12833	-55456	-94286	-275.55	8081.09	-514.71	-61822	-117.23	-83.6503	1024.49	-4253.87	-3422.01	-41510	-281.51	-276.73	-42.947	-999.9	-371.43	-514.55	-28865	-8856.87	-63932	-3015.99	-7211.43	-1051.14	-12369	-1544.47	-238.17	151.21	654.63	-844.57	-675.15	-115.894	9.33939	-7.98384	-43.5518	341.85	-786.429
B2	-5735.35	7533.65	6869.03	4615.11	-963.08	60.2634	-3069.46	66.7194	-478.16	1424.82	-629.67	-2918.18	18455	110876	54.8904	4156.66	790.48	43370	211.52	672.44	1144.29	-465.29	3858.1	13489	1511.68	-802.67	30.7109	-2452.19	-88.5623	805.9	37961	9906.58	33159	21113	11053	-366.04	27556	2523.87	-167.71	126.22	366.63	2741.43	551.44	70.2624	-5.26103	-1.01201	-102.947	692.663	-446.442
B73	-10058	3407.28	-5031.86	-1592.76	-1327.78	-104.7	-3687.22	-426.89	-954.97	7757.1	204.05	-15264	-18257	-42186	-396.14	2249.62	191.53	-11368	-23.8871	-201.99	-2534.09	-4256.09	-4957.34	2811.42	-743.69	-212.87	-56.7346	-1809.36	-477.2	112.51	-31262	-3982.35	-18157	-8298.11	11812	-1711.1	-8690.89	162	-382.02	1181.97	2675.55	-827.67	115.33	-61.0345	15.0166	-7.21164	-73.9119	505.38	-879.167
B97	8160.51	-681.14	-138.23	526.67	833.56	-109.09	669.81	61.4868	714.46	10039	-211.1	-7404.77	14.2594	15453	8.9189	-4608.76	10.4653	9472.58	-238.75	357.75	3456.65	1494.15	-8025.6	-10500	-7.375	94.578	-33.0504	-4206.29	336.37	-144.02	12994	3848.1	5426.27	7378.56	14598	515.41	5561.18	1151.36	-179.8	1712.94	1936.71	1364.3	591.58	69.5338	8.88046	-2.39939	-30.736	-81.5186	-654.153
C103	-17984	-2450.55	-5853.3	-4651.48	-4301.99	-262.06	-29317	-132.95	-2281.46	4761.57	-3048.15	-7120.79	-12075	-122663	-483.78	9740.72	261.6	-62859	-324.81	-75.038	4860.25	9350.79	8585.43	-55566	2149.99	758.39	-0.2875	-6419.51	-190.55	-834.84	-61625	-8063.02	-31513	-39329	3360.07	207.23	-13727	-2183.66	-480.14	-2253.34	-2434.97	601.71	-187.58	-23.5957	-18.6665	-6.65109	-198.45	-520.574	-60.0236
C123	-6249.99	-3471.92	-701.43	1279.51	6600.2	101.13	-11287	100.98	-241.79	1136.92	-923.12	-5145.49	6458.05	65304	716.48	17312	683.11	-16895	-251.08	326.15	-146.88	-3390.48	4308.85	-4564.71	-253.74	3023.58	13.0545	-4058.72	-319.56	-676.67	-16028	-990.64	-3016.04	30466	7541.78	689.2	-6333.78	-137.86	-333.07	1795.63	120.53	2558.47	-463.92	-21.3153	-6.14723	-5.76949	-236.497	-228.283	129.538
CI3A	12128	-1921.81	-2277.66	-5.33	102.88	-163.47	-2924.57	132.93	416.31	-2922.43	-77.7433	-1502.4	339.14	9516.53	125.66	-1271.69	-129.18	5554.13	-344.34	122.9	-285.04	322.09	-5016.89	-9365.33	136.93	-1034.5	-37.8761	-4357.09	215.5	163.95	533.4	-1726.41	-4043.8	-367.02	-2854.97	-1214.55	2892.81	-187.06	-120.3	-907.66	-371.68	-557.75	-1029.49	28.9437	-13.9857	-9.34793	-119.669	-228.793	-264.356
CM174	-10024	-3299.03	-1138.65	2223.09	2134.46	56.8558	-8344.43	-47.8063	1975.88	407.36	493.32	-3808.8	3.5552	27021	220.51	-7059.95	-257.56	-10315	168.94	-7.3817	2371.93	8522.58	5742.84	-3905.98	-84.6838	-1192.62	-31.3579	3004.84	431.06	-639.02	77952	2081.51	-2746.02	6460.78	-9145.24	1394.43	-8531.07	-176	24.6441	348.25	-1253.23	-792.26	-682.9	-44.5794	-2.30521	-5.54765	226.23	1307.56	225.227
CML10	16379	-2560.59	17400	1262.34	-2347.27	-186.44	1746.52	100.51	-534.44	-4156.38	577.11	13597	19080	-26636	305.79	-2425.9	618.86	-16804	152.14	186.84	-3349.25	-5045.4	-3397.67	6939.23	18.0393	783.72	9.4643	4390.89	-317.51	211.11	-14922	-4222.8	-27487	6166.42	-13702	-1791.94	-3233.87	-278.95	-137.28	399.04	1218.19	-300.63	-118.75	-4.07581	6.15363	-5.44699	-149.073	140.204	241.347
CML103	12265	-5800.11	-3373.62	701.23	525.63	-265.47	10510	243.38	328.61	-2879.56	615.42	9375.37	-7741.66	111534	-88.1758	-4036.45	-313.78	97759	1339.03	339.01	460.43	-4305.49	-22526	29659	1505.68	445.22	-57.6228	40397	130.26	412.35	-37326	7134.7	78669	-12531	-15635	-1134.23	862.53	2357	129.55	1045.06	220.76	615.55	209.74	35.0297	-1.63741	-7.32513	-110.192	870.491	1054.7
CML158Q	9127.51	0	-3641.38	-875.17	950.43	0	-1169.34	-17.9526	-381.08	9187.42	-466.25	1690.94	516.27	8809.41	707.84	-1198.97	561.81	-42766	-488.77	76.7387	5155.09	-4118.02	-8368.98	32344	1088.55	523.5	0.1557	-855.85	286.6	-56.1708	-5752.85	5418.08	29372	-14534	26672	-627.7	4705.42	-474.41	320.76	-609.86	739.53	-121.72	463.56	40.3267	4.77897	-2.12534	-139.947	562.17	773.59
CML220	38839	-3557.5	2820.71	185.22	607.83	-51.8405	9285.67	64.0006	-754.86	-940.95	-287.32	-205.53	10291	-19938	259.1	-2047.51	-112.1	-2818	146.01	120.39	1576.47	-3643.23	-663.71	1672.59	180.02	2319.29	-31.9739	6633.15	552.11	-532.49	27437	-3733.7	-9857.85	-731.72	13370	205.12	3886.92	42.1629	1182.2	819.47	1660.81	1433.95	506.31	25.3218	1.37991	8.79451	-168.591	-1060	-441.228
CML228	27183	3593.52	-2201.84	1505.46	1277.16	65.6893	-306.04	159.6	-433.6	-17072	-1578.2	11739	50914	26183	1450.21	-1911.61	632.19	85446	-640.35	-173.68	3519.98	-3584.1	-7219.18	51875	885.5	-323.06	-6.5015	-6476.73	-571.07	108.73	-20766	2736	18443	-2339.64	12443	866.7	-1639.97	4129.88	-677.3	448.81	-1346.09	-820.14	613.9	-18.8942	2.02197	1.04716	-300.855	-384.21	-571.645
CML247	6661.22	-1230.29	658.16	-522.16	471.69	-119.59	-6229.05	-45.3696	-252.06	2689.49	-1422.24	-7888.11	-31165	-8732.17	1108.46	-4814.13	383.93	-3180.83	-356.96	-309.87	887.17	-8500.97	4889.14	-6258.37	-259	-463.87	1.3714	-7084.92	-602.6	-686.17	-11004	-2669.03	2826.12	23612	-630.96	-2116.35	-8497.12	-346.56	204.67	-908.36	-813.06	-709.79	-298.2	.	.	.	.	.	.
CML277	12733	-420.93	2230.29	154.97	1901.94	191.82	-1179.03	131.8	-543.58	3432.28	-1315.46	14757	30083	50137	431.71	-1556.2	77.5374	29334	-16.8095	-152.11	1066.39	1263.56	-238.45	9548.55	1278.91	-480.62	-11.3959	-4317.45	-102.6	-171.36	-16560	-4214.3	28888	-4139.72	10695	178.6	-6533.22	594.99	-53.2474	1287.83	1164.97	8.9647	7.3352	16.298	-8.98256	5.3414	155.555	-589.047	-915.263
CML311	7806.22	1986.34	-2608.89	-78.7073	1756.28	299.03	7615.18	-10.5189	162.96	-8150.82	596.17	10619	35567	-9260.75	-358.61	3446.09	-139.7	21000	-213.3	-132.3	-767.16	1217.3	-1292.78	19198	219.6	592.02	-8.4112	5070.55	36.1984	51.6066	-16991	-4325	9000.34	-3247.36	4360.19	1019	-22.4164	74.9587	15.3373	-1076.99	0	-547.97	-391.17	5.67521	-34.0475	2.9338	-170.876	-407.509	-683.708
CML321	6800.18	722.62	-3998.4	7.6498	1008.07	-269.06	29607	-11.4247	423.88	4138.17	443.59	1502.02	7479.52	17535	-174.67	-236.53	-453.96	21064	-198.02	-353.32	1343.16	2983.6	-9356.91	13270	110.64	-18.047	-27.6891	-3591.37	123.65	-66.2424	-12364	-697.52	14652	-5482.93	19919	0	10071	138.04	18.9945	865.05	-603.16	-496.78	-356.67	89.4796	5.6589	4.32136	-300.967	-238.453	-83.8049
CML322	-304.79	-2043.38	-3107.46	-1073.35	-2432.41	381.77	-3577.24	-60.1616	-801.91	1714.62	468.55	-7349.28	-7912.52	1548.67	599.15	-3273.57	403.5	-6654.57	-161.74	-16.5781	-2192.24	-3881.32	4013.28	13951	-281.67	-586.07	-11.4794	-1099.72	-299.7	233.16	-19759	-1590.18	-29692	-13443	-4917.74	-497.48	10484	-1033.62	-304.34	-514.46	-1354.6	-472.12	149.5	10.2246	-17.9074	-6.28231	-77.8285	-472.719	-579.718
CML323	10934	1611	894.82	-348.99	406.46	48.1446	2947.82	-88.5108	-117.69	3223.86	-882.41	591.03	55403	30592	802.06	5997.11	546.93	17941	-223.66	94.5964	-2590.93	178.49	1120.32	499.57	-133.91	575.69	13.7679	-8985.46	-53.4611	-107.12	-1913.59	-3292.58	12469	-9528.59	-10169	1706.61	-5547.29	-212.21	-245.63	168.73	-522.53	-473.06	452.18	-48.8802	21.5073	20.5311	-225.769	-654.849	218.867
CML328	472.22	2808.97	-2677.56	-636.08	1165.09	-84.8019	-5750.55	113.95	1299.48	-4290.02	168.12	13874	25558	29412	-144.56	-3200.4	427.27	-7324.34	-536.65	-55.5351	-1473.9	-2257.95	-1445.6	3875.49	-38.4511	845.46	26.5872	-2734.2	-111.31	-670.36	-6823.29	3036.6	-19150	-7612.24	-12355	-1417.54	312.71	-11.8422	-269.1	1150.9	-1252.09	-559.73	-372.03	37.6267	3.56466	-8.42426	352.152	708.446	814.496
CML332	9750.05	-2561.5	3525.14	848.01	140.68	64.6462	765.21	9.0017	730.45	2448.04	-1424.43	-4155.39	3076.09	-53502	524.61	7205.61	-81.0403	-29742	-398.73	-147.24	-2082.42	-8568.49	-1395.88	-4557.46	-230.42	862.84	6.3422	-8412.5	-134.73	-929.6	15131	-7291.78	-21921	29860	-710.81	5623.55	-5535.74	306.1	1924.3	-332.12	222.07	537.13	-212.37	-31.296	10.9751	-8.23402	14.6678	-351.514	153.718
CML333	18472	-1826.63	-3840.62	-889.19	-1768.38	-98.5183	-15245	-84.8445	-663.89	3396.76	546.82	-3545.1	-5661.77	2483.31	-32.3488	-4712.69	-136.08	-7375.16	204.97	291.62	-2803.45	-6987.3	-495.81	18020	266.43	261.21	-13.1077	460.02	-662.2	752.85	-44384	-1527.67	8431.78	-13988	-22046	693.16	-1100.07	-731.46	15.993	401.35	-58.8487	-1163.24	841.45	-16.6394	-4.37883	3.46869	150.149	181.934	61.7471
CML349	19361	-466.83	-2500.46	-1138.77	-321.53	-99.4405	6146.39	104.67	-518.67	-9184.42	-329.54	-225.98	39186	21993	-536.7	-15921	-151.59	-12001	-309.96	132.7	383.07	1236.52	-3280.59	-21874	84.7463	-1079.33	-0.9725	-914.39	-149.48	211.45	11247	3106.34	13297	-9631.78	4582.21	342.5	-2639.68	-264.52	-158.43	-540.16	-1506.17	-631.34	-112.64	1.0681	-8.30818	-4.18713	-192.11	-668.726	-636.047
CML45	-3838.09	-3777.07	-159.19	-271.81	-2004.09	30.3219	-9069.74	-49.5641	-1069.79	-6589.06	-950.3	-1680.66	759.45	-41673	663.56	-8901.64	-6.7983	-36342	-50.8781	14.7205	-2742.8	6546.54	2785.25	-7680.6	-89.2256	-1013.37	-13.0894	-2083.83	435.18	142.06	-18.6145	431.2	-40762	2070.27	-19530	-408.79	-7020.68	-779.78	265.02	-446.81	-669.11	-654.96	39.7129	-16.8219	3.55116	-8.55235	-161.873	-20.2368	-338.662
CML5	-12055	-1878.55	-2342.24	-210.82	902.07	-57.3784	6686.22	73.7859	887.68	-1718.96	620.37	1144.16	5877.96	49399	-527.16	-4713.02	-109.34	-34934	906.16	-328.85	-2301.05	680.32	4830.68	2392.83	-100.14	-821.11	-6.868	-2784.23	-105.43	-65.3027	16461	6636.69	216.74	-1331.35	3289.24	-1360.87	5409.05	153.52	-251.1	-632.96	-867.3	322.81	-313.35	-32.5913	3.2581	5.53188	36.094	117.218	-626.711
CML52	16719	-1573.26	-2.7442	-740.68	-484.33	-69.4251	-2517.82	-28.3694	-763.26	287.83	-271.31	6968.83	7780.7	-18689	144.3	-3395.95	-342.46	4282.65	36.6427	-250.15	-2417.75	-4602.41	-1029.04	3178.95	-31.5489	-205.1	-66.138	-1230.65	-189.26	-293.82	-5055.02	-3689.23	-15541	-3798.23	-6637.27	-183.74	12041	-971.86	461.76	-1281.87	695.84	-1352.7	-25.0646	28.8103	-2.51641	-2.05096	369.605	3.51149	1097.45
CML69	-5435.15	2558.29	-3138.44	-1080.45	3281.22	-99.358	1907.92	-15.0777	2658.6	-6876.04	228.53	-2993.62	-6660.25	-8276.65	981.28	2390.42	-254.13	16882	47.7742	39.4428	-827.53	-2471.4	-715.08	-12994	174.71	-499.05	-6.9197	-2614.53	-62.3177	-189.16	-36047	-2880.71	24216	-11778	-4247.58	468.69	18611	-509.1	-469.9	-824.49	-1073.31	173.98	-132.42	110.261	6.80728	19.7771	35.6187	874.254	1075.24
CML92	-3159.05	5115.45	-595.66	-1572.91	483.34	197.85	-5703.06	-71.9433	-1925.17	-11324	-1588.24	-6611.65	5208.5	-21839	-42.7976	3149.23	-596.87	-51994	-341.49	-383.6	-1980.17	8729.77	-5395.09	-27720	-301.31	503.64	-37.5453	-7204.82	129.63	-602.97	-44211	-871.45	-35839	-15382	-9784.36	7789.62	3769.92	-1511.79	-161.47	-1213.53	-1130.45	-886.18	-1041.94	-116.462	-16.1646	-10.6521	-238.29	-1104.01	-909.347
CO106	-17443	-4201.09	-4478.34	-3791.34	-2625.38	-187.43	-22894	-172.39	-1011.07	1350.35	-1946.25	-7037.36	-35091	-79557	-260.47	747.37	-548.31	-79710	-351.25	-384.27	865.93	-3351.9	-5588.82	-47598	-406.8	-63.668	-60.776	-8830.29	-89.2878	-1154.57	-51259	8086.79	-28233	-21611	-8352.7	-1927.81	-12026	-1891.38	1311.9	-1191.33	-1251.96	-554.19	-310.55	53.1734	-3.46639	-3.02598	-40.1316	-320.932	37.8606
D940Y	-3037.3	-479.91	7463.3	6288.29	619.57	-67.1796	-13390	42.1086	637.63	-7920.68	-2326.49	-9166.43	-59137	168812	1137.03	-9834.4	256.99	89792	-332.54	133.99	1502.89	6175.86	4640.08	-12732	92.4737	-258.85	0.6288	-8125.75	520.86	24.1132	-32577	103.69	24318	57261	-15527	-1690.88	-4437.09	669.19	-267.5	732.49	4049.28	3082.63	-49.87	86.5059	12.5751	-0.174299	25.4664	-76.9805	876.991
DE811	-10693	-1812.49	-2151.77	369.16	-606.5	-48.9507	5063.8	-21.1638	3328.7	-4662.76	-18.2778	-10201	-21101	74517	-285.37	-14407	-71.6751	-37809	496.83	274.85	-2318.81	-7142.85	6123.21	-4782.01	-26.1427	-1249.72	9.4684	-768.42	183.82	-237.37	98376	7311.43	-36547	10845	-16635	919.53	-15039	-86.2807	2572.32	1754.28	940.42	-988.22	-229.97	-11.3981	-7.94223	-6.31544	129.995	-75.8045	335.668
EP1	-10201	-1521.83	-1087.84	1923.13	-2827.11	-50.9641	-14362	-23.7424	-1176.45	3359.56	-902.75	662.35	20591	-43608	913.06	-1816.37	-226.78	-23989	207.48	-501.75	903.09	2634.52	4999.31	-26475	13.1252	-918.59	-17.8987	-1300.07	155.91	-222.47	144148	10664	-29569	27314	-2683.24	1474.7	-3022.45	-321.66	660.7	1607.46	2959.61	3651.01	128.02	-28.6952	-9.54758	-6.93978	278.502	-312.229	439.896
F2	-3020.99	1183.23	-1841.35	0.9094	10.5037	-40.6171	-1307.35	6.6866	511.99	4432.89	78.8069	-1777.97	-4300	-2395.91	95.0579	-8943.99	-339.31	3758.69	-99.2582	-8.251	1696.92	-4183.1	-2827.19	1405.3	-37.9639	-1008.72	-26.4836	-777.33	-298.79	347.1	-2688.38	1231.12	5687.34	-3088.3	-2673.35	-921.67	60.248	-169.26	-219.22	-46.6636	30.2595	187.69	-107.41	14.5499	-4.42922	-0.985409	375.723	-808.509	-360.435
GC	.	.	.	.	.	.	.	.	.	.	.	.	.	.	.	.	.	.	.	.	.	.	.	.	.	.	.	.	.	.	.	.	.	.	.	.	.	.	.	.	.	.	.	.	.	.	.	.	.
GR	.	.	.	.	.	.	.	.	.	.	.	.	.	.	.	.	.	.	.	.	.	.	.	.	.	.	.	.	.	.	.	.	.	.	.	.	.	.	.	.	.	.	.	.	.	.	.	.	.
GT112	-6705.54	-3665.77	-3811.35	267.67	3658.76	-157.42	7979.43	-71.3643	-755.26	-325.79	-667.13	-1553.06	306.49	90776	-392.9	11710	-206.37	-10120	359.54	-90.5307	6926.42	5475.37	-2687.77	21535	-260.87	596.34	-65.9576	-3329.38	35.0715	158.94	-38937	7587.57	58251	-15367	3050.5	453.87	-6804.99	278.77	-450.14	-998.13	-607.04	-673.67	255.72	17.2195	17.3277	13.3587	340.022	-798.156	803.614
H100	41380	6035.59	-3748.44	-925.56	-997.25	101.08	-4947.91	-33.608	461.26	1410.79	1411.88	-1321.74	-8033.56	30374	-535.61	2580.9	-170.93	16532	684.93	-86.61	-805.71	7704.24	121.01	-8462.27	55.6004	-278.97	-5.5707	3095.96	1311.53	-75.5051	-55382	5692.95	1374.31	-7071.15	6162.01	1075.13	-9766.49	304.29	-176.67	-497.6	853.41	-478.39	-117.55	-66.8229	5.11692	-6.78624	208.81	-54.0091	582.558
H105W	-9154.61	11675	-2979.28	-1869.75	-83.6555	1274.81	8693.98	-40.9553	1032.83	-3571.3	965.98	463.05	9398.07	37198	-874.32	-3540.81	-372.42	20224	346.72	-275.07	-1612.86	17158	4340.68	7899.39	-138	126.26	-15.1967	10676	943.59	872.27	-27512	2038.42	-37276	-10039	10858	1810.58	-9704.67	-99.7767	139.29	-352.29	3660.96	-188.2	-164.7	-53.4387	8.19924	5.87433	-103.006	573.085	605.278
H91	30854	6902.72	-4081.6	-420.3	-2066.42	241.93	-6240.97	-58.3419	608.6	3797.32	-662.96	-4624.17	6355.88	79550	-160.68	1906.88	-179.19	-12845	-168.95	169.99	-817.86	4804.52	2298.41	-14559	-126.14	679.85	-9.7474	2102.44	362.93	244.59	-9017.7	5875.33	-19251	600.8	-811.47	202.23	-8144.5	202.54	115.45	-337.35	2220.22	-889.58	186.91	-64.6714	6.71733	3.6243	105.234	345.857	-326.943
H99	-15948	-1000.85	-4445.25	236.52	-396.01	28.0512	-16290	131.19	1756.82	-7822.66	2259.62	-8827.01	-12453	61657	-348.26	-6314.14	-515.05	-31204	1005.51	-352.66	43.1031	19420	3412.73	10969	585.04	867.84	-61.3929	8231.33	1101.31	320.18	-74086	4205.49	-34532	20530	1233.52	-885.24	-2879.62	-989.42	77.0768	-796.73	-1067.2	-862.25	-201.08	-40.9149	3.11915	-4.32204	12.163	59.9367	-330.208
HP301	244.8	172.35	-2745.52	849.33	-253.01	-102.31	19561	75.2003	-278.64	2615.81	-467.16	-2842.15	-663.85	103993	-199.27	-8027.47	-307.36	26028	508.36	799.52	-1127.76	5158.7	-4924.8	10401	-12.1312	-793.11	-35.5233	-3300.95	66.8489	374.11	36615	16476	29439	-4290.47	10702	-514.18	9701.76	2063	-446.09	-567.5	-1573.08	906.31	-800.39	14.5841	-0.152894	-6.17903	-40.1554	662.682	532.484
Hi27	15956	-4011.38	-849.27	-254.57	-1484.67	-198.24	-16642	-116.92	981.57	4929.38	-885.41	-896.1	-11792	163573	569.38	-10741	-211.37	-65703	538.43	118.96	-3322.39	-4475.73	4824.63	655.96	444.48	-808.55	-73.2134	302.47	-318.94	90.2334	-24694	13380	-20086	2155.98	-45141	-2079.68	1924.63	-312.93	102.14	-1283.43	-687.57	267.84	-317.27	161.306	-5.43774	1.91498	26.4798	1195.48	-21.4655
IL14H	-2300.64	-826.47	-2825.82	-39.8289	693.03	73.9619	8021.92	22.3114	415.41	99.4122	184.35	4862.61	12980	-12102	261.38	1513.04	-202.73	5213.63	-78.5591	-314.87	1144.17	-340.35	-3820.84	-5255.32	-66.6608	-204.61	-8.2135	1422.99	-174.57	-277.66	-27546	-861.79	5857.82	-4507.56	-2255.56	1021.22	29596	-248.79	-220.37	-161.6	-719.2	-696.66	-50.3975	43.4958	2.66715	4.62188	44.3047	-124.677	715.57
Ia5125	-9715.49	5898.24	-3811.94	-1041.95	-75.8434	151.46	14396	-61.0043	-774.63	831.81	-924.54	28381	40234	-19486	387.37	-3013.32	-513.4	-54253	49.3236	-400.19	1800.23	21516	10608	15895	-228.62	126.37	-20.2659	-2274.24	2354.95	-345.85	-9047.81	-744.51	95455	460.38	17186	-855.59	14726	-1669.5	-310.67	-1705.41	1147.04	-1272.86	-345.07	35.5802	5.87791	0.289237	63.1698	-142.849	-174.607
KY21	6910.88	-6098.24	-3280.37	3464.31	-4569.65	104.53	-8852.58	232	-440.69	865.64	-1662.82	-9262.74	-37802	37020	299.17	-6578.64	294.14	-31809	-162.22	-210.26	-1217.55	7595.85	8885.29	-16362	235.78	-627.27	-4.6426	-7711.39	1157.63	-465.53	24020	3397.47	-69349	37109	3654.59	6572.41	-13857	1479.96	-112.67	-1061.83	-320.66	448.68	990.18	.	.	.	.	.	.
Ki11	-3387.44	0	-2722.74	-1330.36	552.21	-170.67	-13839	-21.7317	124.37	3260.8	-1161.25	1701.55	-31008	-39501	1055.53	5393.57	789.93	-29432	-148.2	242.12	-789.05	-5118.09	-854.6	7081.24	584.49	-555.77	12.6467	-6887.27	-314.46	139.62	-5138.66	-692.51	-35257	-8344.28	2372.9	-1904.59	-3866.37	135.23	-181.45	-565.55	-1209.57	-978.81	665.84	-41.2499	-7.26838	-2.09512	162.69	-81.0541	593.728
Ki3	2004.36	-31.1022	-2907.82	-554.82	747.15	30.4081	46886	-39.5299	639.91	4293.26	188.33	-3794.66	-7750.78	-16961	30.6031	-8852.28	509.97	2245.2	377.8	-256.28	-1320.72	601.42	2222.64	-9461.23	-84.839	-1165.42	49.9046	-3527.06	-92.6963	-92.0547	-24012	363.92	-3636.78	-4559	10321	1256.79	-5227.15	-487.82	-40.5184	445.27	-542.63	-1174.01	506.71	20.7882	37.9895	5.70659	-61.7745	-43.667	-235.654
Ki43	-6304.42	9538.74	-2389.1	-1671.58	-652.49	237.84	6725.54	-136.03	-239.38	2355.94	-2002.56	1834.5	9119.95	31750	-210.64	-5617.51	56.3823	-19035	-348.62	-145.43	-2178.78	-9927.32	-416.03	-12967	-62.7703	1169.19	8.334	-8784.52	-537.98	672.47	-70115	-297.54	8280.12	-18634	-5155.2	-1821.72	8865.75	-128.63	1098.25	-1158.66	-2010.36	140.07	31.4468	-23.3187	-32.2701	2.41884	-126.782	-612.983	-527.994
Ki44	6124.73	5906.3	-4770.09	-2485.54	-1373.21	-345.59	82870	-86.3527	3927.53	1230.04	-783.03	5427.38	24347	-36879	-836.62	10553	-550.67	-15613	267.52	-129.04	4933.67	18932	-2780.43	54429	289.17	2909.19	-23.1918	878.51	1115.27	644.75	-47017	-258.96	-33503	-23501	18720	-316.12	101123	-1429.93	-246.72	745.78	-1136.91	-1617.85	1930.65	33.9516	-27.2067	10.9163	-81.2378	1273.37	789.71
Ky226	-4568.99	0	-926.92	-483.8	-400.47	12.105	-60.8876	22.6709	-516.15	-477.55	252.45	-1196.14	-2993.82	-3312.19	18.2306	2018.22	-278.17	1256.91	0	-80.2004	-2191.88	-1254.33	-1776.65	2651.34	61.9406	-831.79	-27.7957	-1250.63	-105.67	189.13	-19306	-2116.11	6311.83	-5380.18	-14746	-362.65	-8312.97	-378.22	-105.42	-92.8933	-336.44	-445.39	187.79	35.5463	0.260308	5.14917	-119.281	-251.24	93.1271
L317	-7067.01	3024.69	-3112.84	-782.34	-405.87	-75.0865	-7637.53	41.1863	-520.9	6526.72	-431.79	-3400.83	-20342	3071.68	-208.11	9250.76	71.4967	18876	151.04	227.51	-327.47	-1054.56	862.45	-12804	-315.54	-0.6095	14.4318	-112.25	196.15	60.7308	-34850	1561.87	-12278	-11399	-4182.59	-1330.21	-7562.38	-43.1865	-283.89	-140.14	-154.65	99.7405	180.54	6.37795	12.7757	3.78928	-137.574	188.37	-367.431
M162W	-9632.33	5444.66	-3882.53	523.47	-1394.77	-122.51	23855	169.58	-129.3	3614.54	70.0562	23638	50669	-10561	-78.0525	-10410	307.38	23488	856.12	-329.77	-1273.44	-2267.85	-1728.02	-5113.8	-451.48	-906.27	18.9406	40602	-181.84	-488.73	42360	8951.55	-17417	3190.71	9548.1	-1476.69	12712	539.01	-510.57	-505.97	-387.65	2140.49	494.48	-53.6535	-12.4073	-2.41174	-68.7641	-315.94	98.9847
M37W	-13761	1512.84	55582	5326.71	-1135.38	-104.1	-3802	74.3735	1689.27	5286.39	136.84	-4925.67	13166	-39291	-788.57	4689.11	-193.4	53479	-138.36	545.65	8569.12	-48.3144	-2260.36	5676.18	-351.9	1153.16	13.8813	-3596.06	-85.6717	264.55	106941	650.8	45156	49659	12676	-1142.13	5288.2	3306.34	-421.62	2980.19	3690.79	2090.25	368.8	75.516	18.9866	-0.496782	-112.601	333.964	-35.7391
MEF156_5	-333.03	-720.01	-2139.24	520.11	-418.63	-115.21	23.954	39.7963	617.78	-4408.98	5.6489	-1825.81	-7424.32	24058	-458.67	-4011.4	-386.32	13289	277.01	-252.86	-1924.07	1832.39	-4493.42	9124.91	-22.8349	-94.6702	-30.5843	-2873.7	47.0365	384.41	-18445	3479.19	10682	651.73	-9734.33	-290.46	10628	240.18	-99.3479	1610.66	1391.04	-159.76	173.85	48.3397	5.2487	-1.27259	481.23	601.717	1025.45
MO17	-8372.75	-2852.16	-6935.32	-507.66	-1500.49	-63.2129	-12023	101.56	-20.2393	-3012.2	-1006.18	-1167.13	-3764.5	30406	1929.94	31783	-365.56	15742	156.69	-76.3909	-1111.3	6061.99	1896.02	-10616	28.1675	820.86	-64.8116	-4622.99	-233.49	-446.31	-9663.39	-7883.42	-14713	-16742	6227.6	-242.34	-1960.76	1497.56	-201.59	-1462.75	-1900.97	76.8369	226.09	-55.5151	-24.5793	-8.30755	-242.984	-397.346	-295.472
MO24W	-1685.31	-3105.09	-2545.14	-1009.03	-2407.13	-332.3	-1480.49	21.0503	-184.72	4768.67	-946.6	5946.75	-7152.67	-34148	-95.9897	-2767.47	-557.16	10332	87.2697	-0.7227	-99.4013	-2680.86	-10113	-13116	-253.83	-221.16	-54.6965	5847.21	-321.77	657.41	-2249.91	2687.16	-24555	-7564.94	-5086.17	-2370.18	4849.71	154.11	-365.68	-951.68	1901.73	1153.66	599.63	-63.83	-3.5002	-5.24378	23.9079	1010.21	-270.168
Mo18W	-13873	-3826.71	532.89	-1342.07	-712.82	-326.98	-11903	336.16	-741.44	7885.46	1307.45	10493	-12679	-42014	-399.58	-8910.33	-416.94	14859	228.19	-102.49	-1227.44	-7061.38	-2333.86	16923	-68.8017	-731.44	-15.4522	8708.26	-266.22	-329.43	133145	288.74	-5241.07	-13345	17087	-1203.13	-14496	1750.21	3486.09	736.84	-1754.45	-134.8	42.2712	.	.	.	.	.	.
Mo46	-571.62	-606.3	-1593.66	535.14	983.59	-106.27	-1972.57	87.5952	-408.36	-5543.32	-86.9295	-1592.59	2686.69	-2436.74	211.96	20287	-121.93	-11698	325.58	198.28	1022.56	898.46	-1718.65	13863	-43.4932	1794.93	-35.9943	-3432.22	116.05	-42.6087	-2749.28	2600.01	8289.34	3871.7	3982.58	300.4	665.46	-567.22	-50.6762	-357.38	-239.83	-554.42	47.4002	-13.7836	1.67302	-0.240807	145.022	26.6345	-498.718
Mt42	-7281.55	-687.6	-1760.5	26.43	-2122.81	-296.42	15723	30.0775	-1632.2	55.8222	-587.64	-43.2088	-5817.97	25502	-62.8998	-7965.15	-649.91	9886.89	-294.21	84.3941	2597.81	4433.8	-10370	2777.87	-439.32	-228.44	-29.9513	-5113.46	-471.21	-148.92	70768	-2970.49	20668	-9047.08	14357	-2009.24	-14050	1836.02	-164.64	-313.05	-1228.62	-775.48	-252.86	60.258	-1.80482	-1.31545	-68.5294	481.932	-174.379
N192	-8542.64	1234.89	-2192.34	-483.38	1498.52	53.2163	9318.3	-70.1425	-544.64	9329.58	-91.7377	-8618.58	-19564	-53213	-1959.77	57.894	-453.66	52290	-182.34	-119.28	-2091.22	-2696.2	5435.41	-6296.24	-477.3	-468.06	-34.6004	-3296.47	-377.6	-455.99	-57240	-5160.99	39958	-8995.64	302.42	-968.05	-10445	-133.14	-422.72	1216.66	-1689.16	-1528.89	104.94	-48.0583	14.9823	-1.67235	90.9676	633.161	199.106
N6	-2604.92	-485.63	-3510.29	-6147.98	-6364.51	-176.66	-28488	-356.95	-594.82	11239	3881.79	-14438	-51799	-104179	680.87	-14217	-460.88	-44273	-343.13	-150.47	-4216.88	-6489.14	7635.9	-27270	-1062.07	-854.05	-10.6346	11755	-588.86	1092.94	-106697	-10082	-101148	-45603	-15488	-2908.44	-13582	-2872.15	-839.81	-2372.01	-2265.41	-226.51	-322.58	-51.3721	-15.387	-1.51048	-287.37	-500.581	-1364.19
NC230	-13552	-2874.13	-3404.56	-869.81	-2721.22	-158	-6866.66	-77.3193	-1465.76	7079.83	-583.26	-10080	-11618	-74648	-1238.15	-8305.74	-463.75	30906	57.1571	168.87	2461.09	-3785.84	1624.82	-2832.49	-366.24	-613.69	-36.895	-3028.09	-290.65	733.24	-15007	-4741.75	25899	-8746.98	11003	-2344.17	-1516.14	-178.08	-498.04	-647.87	-1184.81	-662.9	508.56	-21.3268	10.8768	12.2005	39.2316	251.088	-329.262
NC268	-755.41	2608.14	1111.62	3143.8	335.99	451.57	-5639.29	-36.9593	907.45	3528.18	4549.99	12199	24323	-121423	-2055.41	-857.09	-353.71	112736	446.64	271.47	-740.19	-5017.37	8228.32	-10825	-723.36	-226.19	49.8657	11293	-503.3	-369.66	115960	-3740.06	46557	28462	-3562.96	-1904.96	-4448.4	-643.45	-593.57	-287.52	4401.06	560.05	-195.92	12.1938	-0.536822	1.9271	-11.7457	192.681	-368.079
NC290A	-12661	-530.42	-3740.06	-1670.29	655.81	-150.21	-5540.6	-78.1801	-210.37	7146.95	-326.97	-5258.44	-4240.64	-48030	-396.36	2278.63	-456.25	-14685	-650.16	-182.81	2121.78	-4777.53	570.4	-11836	-304.02	-181.63	-24.3146	-2730.13	-454.47	-516.57	-25532	-2436.77	-318.55	-11082	7086.59	-1222.07	-729.31	-901.48	-568.44	-498.93	-1483.59	58.3662	-38.7189	26.5426	9.62659	1.03587	-15.7913	-175.012	-333.163
NC296A	820.99	-2952.05	11336	1474.48	-2285	11.4411	-11181	93.614	-218.51	4475.35	-1221.84	9274.68	31241	-34855	-998.57	309.87	-18.9419	20706	-641.46	75.2487	-1789.06	-4931.79	6751.09	-4645.93	-227.29	1305.24	-10.3196	-8960.4	-386.81	1166.37	34461	3053.25	-16576	3687.06	1295.36	1853.73	9568.1	354.76	-212.75	-933.51	251.85	1036.45	-470.45	29.0003	4.29278	-2.107	-2.55787	-452.091	-1208.5
NC318	31130	-2372.5	-681.85	199.03	2114.52	387.52	2321.47	-24.5894	804.54	1418.37	6936.63	28391	46090	-24718	-569.27	5333.8	1261.33	-1281.86	1034.05	585.86	1601.31	4876.18	5403.81	-3439.9	-192.62	56.64	915.94	2475.08	1016.11	4378.18	59598	1454.43	-9248.68	11175	-24596	661.59	-350.58	-75.4519	-165	-401.72	274.04	1486.8	-723.65	-21.9766	1.39796	12.1764	10.8432	455.422	67.2373
NC336	-13841	-188.26	5398.84	-848.58	-2777.11	-1.8777	-2392.88	88.5615	-399.79	2921.18	-1069.68	6984.26	18243	-12466	-114.15	-10016	-17.3677	-4979.27	-30.4716	3.1546	-2670.42	-6511.38	1306.48	-14032	-341.73	610.4	43.8074	-6060.97	-404.11	343.9	22930	-6036.93	-14744	1627.67	-3179.43	-384.47	-4976.81	-15.2951	-465.61	682.77	-1276.6	-1029.52	-177.22	15.0317	-0.0422061	-4.12664	335.001	-329.51	-149.236
NC350	-13386	-4215.45	3682.36	-469.58	-2440.61	228.43	-9144.79	-45.4335	7.9361	3638.46	-1549.1	1019.94	5398.83	-13787	-222.39	1590.88	-83.558	-8372.92	-47.4709	-90.5969	-3323.43	-5943.35	4570.91	-11936	-236.06	38.1759	24.2991	-10000	-508.18	330.32	3564.69	-105.38	-30898	112.16	-12872	-934.08	-6059.56	-54.7597	-374.33	-978.56	-1317.42	-557.52	439.28	.	.	.	.	.	.
NC356	-9948.27	-3635.89	-3450.1	-256.25	5460.76	-36.342	-11624	-70.677	-756.97	4933.39	-1189.63	13345	31580	-24355	-1172.09	8715.89	39.2943	27968	-625.45	98.3139	-197.56	-5083.91	6794.7	5185.83	-303.97	1328.24	-3.6814	-9364.86	-308.24	-606.04	3985.04	1872.43	7795.98	1248.23	5985.29	1255.56	-5853.41	-1074.19	-254.81	-1026.72	1790.49	687.2	217.86	6.17295	-1.82134	-2.47145	17.9872	-290.364	-402.048
NC358	-10713	-4361.06	-3718.35	-3084.41	485.53	-205.56	-11845	-120.4	-738.21	3523.86	-1626.24	-9436.81	-43764	-39392	-85.1701	-5356.86	-580.62	-53166	-567.96	70.0454	-675.44	-7204.57	1177.64	-34595	-425.33	-538.29	-17.1909	-8133.42	-228.09	-297.2	-55984	-4798.03	-57282	-26796	3699.96	-63.2961	-8225.1	-1426.01	-700.59	-1650.43	266.12	-1324.89	-304.41	-22.2845	-8.88055	-5.75602	-58.934	-986.401	-848.368
NC364	-8936.4	-501.23	-4207.11	-1569.25	-1194.21	-118.2	8461.39	-77.3251	-527.08	5210.73	-375.5	-10267	-46230	13482	343.64	7757.04	-313.23	-34828	-363	-272.71	900.66	-3441.95	-393.52	-12741	-310.18	14.1682	-24.9862	-5183.22	-325.5	-66.7952	-13347	-366.23	-13123	-10150	10298	-2143.75	-2237.45	-664.5	-372.65	-1206.19	-1527.46	-884.48	-5.9235	-6.6953	-29.6289	-0.535175	-167.572	-537.745	-132.043
OH43	-2362.14	-2681.43	-3341.15	-894.32	-1504.77	-49.9591	-15200	-55.1218	-102.68	-8053.93	-803.93	7066.8	-6337.07	-22286	-114.26	-2165.81	-38.0408	22164	164.04	-51.3549	-1815.86	-3186.61	-67.559	-17288	-335.19	1015.62	43.7196	3937.44	-233.32	-14.4061	-32068	897.49	-5798.4	-8301.05	-25687	-1758.08	786.99	-363.2	-455.32	-671.53	-1072.73	585.67	0.3966	.	.	.	.	.	.
OH7B	-9273.45	-1362.08	30690	6708.16	-1012.75	-236.65	-21129	123.74	128.05	-3785.84	1252.01	-6546.22	-36410	-31626	-111.6	12694	-344.09	755.19	-163.47	-103.5	-1994.34	-3202.8	4957.31	-16475	-337.79	-202.22	-34.8955	3611.1	48.7483	-145.03	157315	9291.54	12928	48025	-25127	-769.96	9908.49	3195.79	-483.32	562.06	428.77	1949.45	486.82	-21.4647	15.5407	8.42072	-0.426082	416.886	154.535
P39	-15140	687.69	-3475.49	770.39	-2031.35	-94.269	-327.32	57.7595	-1232.44	2263.21	-1707.2	4650.39	1229.82	9413.64	-425.47	-11334	-456.23	-8921.53	-279.78	-500.65	1968.64	-2135.12	5999.41	-19083	-616.49	-1288.09	-39.5443	-13014	-205.24	-787.73	21850	-1680.12	32204	2069.29	-16081	-890.75	4628.95	38.3466	-544.75	2837.28	917.93	-828.88	-840.86	.	.	.	.	.	.
R168	14824	8632.69	12022	1199.25	-2036.13	1220.61	398.96	203.76	-1101.06	-609.19	4042.02	1424.89	10998	-82215	-782.02	-12130	54.3849	37496	102.65	554.91	-2622.72	-1955.54	8723.77	-12450	-545.37	-1230.09	13.6228	13010	-479.37	605.37	30058	-1926.77	-10452	5007.83	-7527.45	5670.19	7035.02	1320.54	-318.83	2677.72	1458.29	364.87	130.72	-18.8136	-7.36813	-6.64831	148.972	380.519	-20.635
SC357	-758.85	5588.51	-2616.46	-653.38	1244.48	270.31	5239.93	9.3022	1233.26	2967.85	-107.45	1781.01	-1540.09	-11022	-484.8	14420	59.0669	213.8	-403.25	-55.7321	-1989.2	-3821.39	1175.55	19241	-139.96	3024.13	7.6952	-3801.15	-258.52	-282.62	-8088.65	-1420.49	-1966.35	-5645.13	-1275.42	2313.19	-7094.03	-557.86	-323.66	-1344.4	503.39	1498.4	1336.39	3.54465	0.0724465	5.20028	202.871	-239.894	889.101
SD44	3508.25	-153.08	29519	5374.23	5033.05	2.2897	4173.85	16.3231	524.12	3813.02	-1217.48	1160.77	28381	-33899	-250.59	20050	456.95	36714	-597.02	874.28	-801.8	-3998.02	1792.54	33935	-336.79	-685.98	70.3394	-7922.77	-313.38	-508.14	66405	520.49	15956	40972	17587	1370.97	10459	1929.16	-254.19	3722.17	1850.63	1746.24	517.13	-2.95182	20.1638	0.0622776	24.7057	281.014	-75.4469
TZI10	-6047.97	-1959.69	-1064.93	-873.11	-1063.78	-184.04	-2351.83	125.83	-906.35	2081.24	-941.01	-222.25	24541	7282.01	725.4	3738.08	309.81	-53326	-201.88	-99.2356	-1749.51	-2667.74	-926.09	-1499.29	-167.08	-507.51	-9.9618	-6396.26	-267.26	28.6922	-1565.16	4484.43	-12616	-10413	4181.67	-879.49	-4497.22	-659.01	-392.27	-534.77	600.02	191.82	174.3	-30.9648	12.3598	13.3354	-42.2501	-117.676	1700.68
TZI8	-277.4	-2057.32	-2800.43	-2878.78	-3270.26	-258.85	-6346.93	-148.42	-848.33	-1695.37	96.8576	-1150.45	-27230	-97834	649	-9668.15	339.06	-50843	-270.37	-168.84	-2207.56	-11094	648.06	-31155	-542.71	-155.23	-21.3235	-1556.37	-734.19	11.864	-6711.25	-5977.1	-45092	-29831	-14347	-2369.76	-4927.49	-1129.23	-706.6	-1118.25	-2402.6	-1461.42	-61.6972	-63.4001	1.90452	0.355581	-225.355	-331.642	-451.199
Tx303	-6438.48	-1310.06	-2365.92	1890.07	727.79	6.4141	-1216.64	141.79	-824.06	1436.52	-788.04	83.283	-467.83	-45254	-406.08	-9481.1	447.82	-7866.63	4.65	-290.63	8879	-4313.6	-2764.29	1527.59	-305.88	-664.72	47.6114	-23.1707	-481.74	-431.78	7333.52	2766.49	44827	5391.02	16562	670.06	-1534.25	623.11	-405.71	512.01	146.93	-110.91	-10.4896	4.65221	3.60659	-1.26044	106.518	964.536	701.12
Tzi11	-1128.62	0	-3216.21	32.3772	894.94	-42.5806	-4263.27	28.2915	-3.1526	522.57	234.08	2521.67	15408	16261	-135.17	-4442.01	-118.36	951.99	0	-149.9	4401.81	-1864.55	-4400.56	3179.35	44.5409	805.71	-4.2014	-1581.82	61.2817	-31.3907	-20559	-595.8	22454	-2798.02	6764.03	139.72	-6332.34	144.92	102.3	-184.37	735.33	-320.99	-400.33	134.56	2.76199	-1.28592	-175.872	721.047	638.479
Tzi16	7137.43	337.85	-3184.07	-1432.2	111.08	68.9709	30178	-4.3534	622.79	-4643.52	-535.43	9823.87	6199.24	-42630	-49.5456	-1826.1	177.7	-8170.71	-34.1857	-129.86	10.4668	-2310.96	-1745.95	6000.76	-257.88	184	-2.5853	-5895.13	-394.72	149.15	3031.36	-2346.62	-27052	-14406	4138.86	-760.86	-434.81	-537.33	-618	-402.56	-1589.77	-48.7071	-293.47	7.08211	16.5651	6.28798	6.54928	-415.877	-552.191
Tzi25	-9894.96	-4017.97	-2130.55	-461.69	-884.6	13.0591	-8768.49	-83.0098	-731.57	-18027	-1228.71	-2914.71	-1768.07	-101024	290.15	3160.22	826.26	-33158	-622.21	93.8137	-2905.84	-6032.57	1313.91	15012	-576	-930.88	5.1758	-2445.97	-417.4	-55.2463	-42092	-3714.76	-24305	-20244	-10001	361.91	-15108	-111.76	-684.25	-125.55	541.24	-375.26	336.17	33.1578	13.3093	0.105264	366.898	367.81	92.9141
Tzi9	1734.89	-2609.78	-3832.12	-501.56	3570.08	298.36	24098	-52.7838	-183.72	-4317.76	-757.49	-10727	-9231.11	-2501.82	88.8951	1505.48	603.09	16857	-363.64	73.0268	2540.64	-5644.89	1014.67	16956	-206.19	-721.61	22.0733	-9689.97	-220.16	946.48	-10294	-1997.78	29915	-5318	13312	3104.81	4413.9	-1108.92	-258.65	-1600.59	-959.18	-923.79	-42.5108	-2.92491	4.73636	4.87788	105.803	-148.076	28.6502
U267Y	-12895	-632.72	-2884.35	1506.44	-1018.73	-62.8402	-18080	44.2704	-1476.3	-1415.79	460.99	-3473.72	-466.96	3885.62	21.9164	-5816.7	20.5015	17532	-16.8067	218.11	-1370.99	-5662.8	1413.95	18492	-458.62	-308.11	13.3265	1201.94	-189.66	106.72	41671	-696.63	15448	34655	-29382	391.88	-9127.91	-33.9391	-474.98	-658.98	-13.033	-40.0923	-278.92	-103.065	-15.9541	-0.236248	-211.861	-475.553	49.1133
VA26	18467	-2534.31	-3355.73	732.01	2261.59	52.8947	16364	-115.62	1941.98	1500.71	-1078.7	-10448	-21341	94205	-441.56	-982.72	0.8978	29760	-196.87	-283.19	-1076.46	-3543.41	-17079	-4735.77	-467.09	-1035.32	19.7675	-5645.64	-296.43	-932.42	513.7	12008	62103	27648	899.95	0	13157	5013.5	-455.31	-1480.65	-1231.16	1451.95	114.06	52.8084	-15.0887	-7.48849	226.358	-585.163	-574.98
[truncated: 7 more columns]
