# Supplementary material for: Correlation-Based Network Analysis of Metabolite and Enzyme Profiles Reveals a Role of Citrate Biosynthesis in Modulating N and C Metabolism in Zea mays
Source: Front Plant Sci. 2016 Jul 12;7:1022. doi: 10.3389/fpls.2016.01022 (PMC4940414; doi:10.3389/fpls.2016.01022)
Supplement: Supplementary data 4 — Correlation coefficients and r2 values of Pearson correlation. [file DataSheet4.XLSX]

## Sheet: pearson_cor_squared
	Quinate	Dopamine	Asparagine	Threonine	Threonate	Glycerate-3-phosphate	Citrate	Phenylalanine	Succinate	Aconitate	Caffeoyl-4-quinate	Fructose	Glucose	Pyroglutamate	Sucrose	Galactinol	Glucose-6-phosphate	Glutamate	Caffeoyl-3-quinate	Glycerol-3-phosphate	Fumarate	Caffeate	Phosphoric acid	Myo-Inositol	Itaconate	Raffinose	Fructose-6-phosphate	Caffeoyl-5-quinate	Ferulate	2-oxo-Glutarate	Glycine	Alanine	Aspartate	Serine	Malate	Galactarate	Glycerate	Valine	4-OH-Cinnamate	Putrescine	GABA	Beta-Alanine	Ribonate	Nitrate reductase	Citrate synthase	Glutamine synthase	NAD-glutamate dehydrogenase	Alanine aminotransferase	ADP-glucose pyrophosphorylase
Quinate	1	0	0	0	0	0	0	0	0	0	0	0	0	0	0	0	0	0	0	0	0	0	0	0	0	0	0	0	0	0	0	0	0	0	0	0	0	0	0	0	0	0	0	0	0	0	0	0	0
Dopamine	0	1	0	0	0	0	0.283188	0	0	0	0	0	0.253498	0	0	0	0	0	0	0	0	0	0	0	0	0	0	0	0	0	0	0	0	0	0	0	0	0	0	0	0	0	0	0	0	0	0	0	0
Asparagine	0	0	1	0.607169	0	0	0	0.237115	0	0	0	0	0	0	0	0	0	0	0	0.408831	0	0	0	0	0	0	0	0	0	0	0.451286	0	0	0.54004	0	0	0	0	0	0.449831	0.379189	0.415606	0	0	0	0	0	0	0
Threonine	0	0	0.368654	1	0	0	0	0.526787	0	0	0	0	0	0	0	0	0	0.516407	0	0	0	0	0	0	0	0	0	0	0	0	0.623538	0.330354	0.372746	0.860071	0	0	0	0.65681	0	0.498223	0.463676	0.542725	0	0	0	0	0	0	0
Threonate	0	0	0	0	1	0	0.224126	0	0.306575	0	0	0	0	0	0	0	0	0.321085	0	0	0	0	0	0.327835	0	0	0	0	0	0	0	0	0.438311	0	0	0.185819	0	0	0	0	0	0	0	0	0	0	0	0	0
Glycerate-3-phosphate	0	0	0	0	0	1	0	0	0	0	0	0	0	0	0	0	0	0	0	0	0	0	0.343631	0	0	0	0.228303	0	0	0	0	0	0	0	0	0.465808	0	0	0	0	0	0	0	0	0	0	0	0	0
Citrate	0	0.0801953	0	0	0.0502323	0	1	0	0	0	0	0	0.293847	0	0	0	0	0.215139	0	0	0	0	-0.289216	0.406322	0	0	0	0	0	0	0	0	0.263066	0	0.401842	0	0.594371	0	0	0	0	0	0	0	0	0	0	0	0
Phenylalanine	0	0	0.0562236	0.277504	0	0	0	1	0	0	0	0.347992	0	0	0	0	0	0.397875	0	0	0	0	0	0	0	0	0	0	0	0	0.419952	0.315143	0	0.396403	0	0	0	0.527907	0	0.375476	0	0.265019	0	0	0	0	0	0	0
Succinate	0	0	0	0	0.0939879	0	0	0	1	0	0	0	0	0.296281	0	0	0	0	0	0	0	0	0	0	0	0	0	0	0.292154	0	0	0	0	0	0	0	0	0	0	0	0	0	0	0	0	0	0	0	0
Aconitate	0	0	0	0	0	0	0	0	0	1	0	0	0	0	0	0	0	0	0	0	0	0	0	0	0	0	0	0	0	0	0	0	0	0	0	0	0	0	0	0	0	0	0	0	0	0	0	0	0
Caffeoyl-4-quinate	0	0	0	0	0	0	0	0	0	0	1	0	0	0	0	0	0	0	0.49896	0	0	0	0	0	0	0	0	0.509338	0	0	0	0	0	0	0	0	0	0	0	0	0	0	0	0	0	0	0	0	0
Fructose	0	0	0	0	0	0	0	0.121098	0	0	0	1	0.710814	0	0	0	0	0	0	0	0	0	0	0	0	0	0	0	0	0	0	0	0	0	0	0	0	0	0	0	0	0	0	0	0	0	0	0	0
Glucose	0	0.0642612	0	0	0	0	0.086346	0	0	0	0	0.505257	1	0	0	0	0	0	0	0	0	0	0	0	0	0	0	0	0	0	0	0	0	0	0	0	0.3053	0	0	0	0	0	0	0	0	0	0	0	0
Pyroglutamate	0	0	0	0	0	0	0	0	0.0877825	0	0	0	0	1	0	0	0	0	0	0	0	0.280516	0	0	0.423653	0	0	0	0.353352	0	0	0.533306	0.401439	0	0	0	0	0.340734	0.0795749	0	0	0	0	0	0	0	0	0	0
Sucrose	0	0	0	0	0	0	0	0	0	0	0	0	0	0	1	0	0.334976	0	0	0	0	0	0	0	0.29961	0	0	0	0	0	0	0	0	0	0	0	0	0	0	0	0	0	0	0	0	0	0	0	0
Galactinol	0	0	0	0	0	0	0	0	0	0	0	0	0	0	0	1	0	0	0	0	0	0	0	0	0	0.546803	0	0	0	0	0	0	0	0	0	0	0	0	0	0	0	0	0	0	0	0	0	0	0
Glucose-6-phosphate	0	0	0	0	0	0	0	0	0	0	0	0	0	0	0.112209	0	1	0	0	0.333671	0	0	0	0	0	0	0.450324	0	0	0	0	0	0	0	0	0	0	0	0	0	0	0	0.243554	0	0	0	0	0	0
Glutamate	0	0	0	0.266676	0.103095	0	0.0462849	0.158304	0	0	0	0	0	0	0	0	0	1	0	0	0	0	0	0	0	0	0	0	0	0	0	0	0.547438	0	0	0	0	0.532041	0	0.399011	0	0.302862	0	0	0	0	0	0	0
Caffeoyl-3-quinate	0	0	0	0	0	0	0	0	0	0	0.248961	0	0	0	0	0	0	0	1	0	0	0.318732	0	0	0	0	0	0.629117	0.418055	0	0	0	0	0	0	0	0	0	0	0	0	0	0	0	0	0	0	0.30665	0
Glycerol-3-phosphate	0	0	0.167142	0	0	0	0	0	0	0	0	0	0	0	0	0	0.111336	0	0	1	0	0	0	0	0	0	0	0	0	0	0	0	0	0	0	0	0	0	0	0	0	0	0	0	0	0	0	0	0
Fumarate	0	0	0	0	0	0	0	0	0	0	0	0	0	0	0	0	0	0	0	0	1	0.278299	0	0	0.301942	0	0	0	0	0	0	0	0.379329	0	0.512493	0	0	0	0	0	0	0	0	0	0	0	0	0	0
Caffeate	0	0	0	0	0	0	0	0	0	0	0	0	0	0.0786891	0	0	0	0	0.10159	0	0.0774501	1	0	0	0.437532	0	0	0	0.753759	0	0	0	0	0	0	0	0	0	0	0	0	0	0	0	0	0	0	0	0
Phosphoric acid	0	0	0	0	0	0.118082	0.083646	0	0	0	0	0	0	0	0	0	0	0	0	0	0	0	1	0	0	0	0	0	0	0	0	0	0	0.23344	0	0	0	0	0	0	0	0	0	0	0	0	0	0	0
Myo-Inositol	0	0	0	0	0.107476	0	0.165097	0	0	0	0	0	0	0	0	0	0	0	0	0	0	0	0	1	0	0	0	0	0	0	0	0	0.302914	0	0.265013	0	0	0	0	0	0	0	0	0	0	0	0	0	0
Itaconate	0	0	0	0	0	0	0	0	0	0	0	0	0	0.179482	0.0897661	0	0	0	0	0	0.0911692	0.191434	0	0	1	0	0	0	0.338268	0	0	0	0	0	0	0	0	0	0.0750242	0	0	0	0	0	0	0	0	0	0
Raffinose	0	0	0	0	0	0	0	0	0	0	0	0	0	0	0	0.298994	0	0	0	0	0	0	0	0	0	1	0	0	0	0	0	0	0	0	0	0	0	0	0	0	0	0	0	0	0	0	0	0	0
Fructose-6-phosphate	0	0	0	0	0	0.052122	0	0	0	0	0	0	0	0	0	0	0.202792	0	0	0	0	0	0	0	0	0	1	0	0	0	0.212213	0	0	0.172863	0	0	0	0	0	0	0	0.222129	0	0	0	0	0	0	0
Caffeoyl-5-quinate	0	0	0	0	0	0	0	0	0	0	0.259425	0	0	0	0	0	0	0	0.395788	0	0	0	0	0	0	0	0	1	0	0	0	0	0	0	0	0	0	0	0	0	0	0	0	0	0	0	0	0.177276	0
Ferulate	0	0	0	0	0	0	0	0	0.0853537	0	0	0	0	0.124857	0	0	0	0	0.17477	0	0	0.568152	0	0	0.114425	0	0	0	1	0	0	0	0	0	0	0	0	0	0.173149	0	0	0	0	0	0	0	0	0	0
2-oxo-Glutarate	0	0	0	0	0	0	0	0	0	0	0	0	0	0	0	0	0	0	0	0	0	0	0	0	0	0	0	0	0	1	0	0	0	0	0	0	0	0	0	0	0	0	0	0	0	0	0	0	0
Glycine	0	0	0.203659	0.3888	0	0	0	0.17636	0	0	0	0	0	0	0	0	0	0	0	0	0	0	0	0	0	0	0.0450344	0	0	0	1	0	0	0.649589	0	0	0	0.464192	0	0	0	0.404187	0	0	0	0	0	0	0
Alanine	0	0	0	0.109134	0	0	0	0.0993152	0	0	0	0	0	0.284416	0	0	0	0	0	0	0	0	0	0	0	0	0	0	0	0	0	1	0	0	0	0	0	0.45862	0	0	0	0	0	0	0	0	0	0	0
Aspartate	0	0	0	0.13894	0.192117	0	0.0692035	0	0	0	0	0	0	0.161154	0	0	0	0.299688	0	0	0.143891	0	0	0.0917571	0	0	0	0	0	0	0	0	1	0	0	0	0.156449	0.375612	0	0	0	0	0	0.405475	0	0	0	0	0
Serine	0	0	0.291644	0.739723	0	0	0	0.157135	0	0	0	0	0	0	0	0	0	0	0	0	0	0	0.0544942	0	0	0	0.0298817	0	0	0	0.421966	0	0	1	0	0	0	0.50665	0	0.377033	0.46497	0.529716	0	0	0	0	0	0	0
Malate	0	0	0	0	0	0	0.161477	0	0	0	0	0	0	0	0	0	0	0	0	0	0.262649	0	0	0.0702317	0	0	0	0	0	0	0	0	0	0	1	0	0	0	0	0	0	0	0	0	0	0	0	0	0
Galactarate	0	0	0	0	0.0345287	0.216977	0	0	0	0	0	0	0	0	0	0	0	0	0	0	0	0	0	0	0	0	0	0	0	0	0	0	0	0	0	1	0	0	0	0	0	0	0	0	0	0	0	0	0
Glycerate	0	0	0	0	0	0	0.353277	0	0	0	0	0	0.0932081	0	0	0	0	0	0	0	0	0	0	0	0	0	0	0	0	0	0	0	0.0244762	0	0	0	1	0	0	0	0	0	0	0	0	0	0	0	0
Valine	0	0	0	0.4314	0	0	0	0.278686	0	0	0	0	0	0.1161	0	0	0	0.283067	0	0	0	0	0	0	0	0	0	0	0	0	0.215474	0.210332	0.141085	0.256695	0	0	0	1	0	0.343544	0	0.407693	0	0	0	0	0	0	0
4-OH-Cinnamate	0	0	0	0	0	0	0	0	0	0	0	0	0	0.00633217	0	0	0	0	0	0	0	0	0	0	0.00562863	0	0	0	0.0299806	0	0	0	0	0	0	0	0	0	1	0	0	0	0	0	0	0	0	0	0
Putrescine	0	0	0.202348	0.248226	0	0	0	0.140982	0	0	0	0	0	0	0	0	0	0.159209	0	0	0	0	0	0	0	0	0	0	0	0	0	0	0	0.142154	0	0	0	0.118023	0	1	0.485281	0	0	0	0	0	0	0	0
GABA	0	0	0.143784	0.214995	0	0	0	0	0	0	0	0	0	0	0	0	0	0	0	0	0	0	0	0	0	0	0	0	0	0	0	0	0	0.216197	0	0	0	0	0	0.235498	1	0.395648	0	0	0	0	0	0	0
Beta-Alanine	0	0	0.172728	0.294551	0	0	0	0.0702351	0	0	0	0	0	0	0	0	0	0.0917256	0	0	0	0	0	0	0	0	0.0493415	0	0	0	0.163367	0	0	0.280599	0	0	0	0.166213	0	0	0.156537	1	0	0	0	0	0	0	0
Ribonate	0	0	0	0	0	0	0	0	0	0	0	0	0	0	0	0	0.0593185	0	0	0	0	0	0	0	0	0	0	0	0	0	0	0	0	0	0	0	0	0	0	0	0	0	1	0	0	0	0	0	0
Nitrate reductase	0	0	0	0	0	0	0	0	0	0	0	0	0	0	0	0	0	0	0	0	0	0	0	0	0	0	0	0	0	0	0	0	0.16441	0	0	0	0	0	0	0	0	0	0	1	0	0	0	0	0
Citrate synthase	0	0	0	0	0	0	0	0	0	0	0	0	0	0	0	0	0	0	0	0	0	0	0	0	0	0	0	0	0	0	0	0	0	0	0	0	0	0	0	0	0	0	0	0	1	0	0	0.251635	0
Glutamine synthase	0	0	0	0	0	0	0	0	0	0	0	0	0	0	0	0	0	0	0	0	0	0	0	0	0	0	0	0	0	0	0	0	0	0	0	0	0	0	0	0	0	0	0	0	0	1	0	0	0
NAD-glutamate dehydrogenase	0	0	0	0	0	0	0	0	0	0	0	0	0	0	0	0	0	0	0	0	0	0	0	0	0	0	0	0	0	0	0	0	0	0	0	0	0	0	0	0	0	0	0	0	0	0	1	0	0.353185
Alanine aminotransferase	0	0	0	0	0	0	0	0	0	0	0	0	0	0	0	0	0	0	0.0940344	0	0	0	0	0	0	0	0	0.0314269	0	0	0	0	0	0	0	0	0	0	0	0	0	0	0	0	0.06332	0	0	1	0.434904
ADP-glucose pyrophosphorylase	0	0	0	0	0	0	0	0	0	0	0	0	0	0	0	0	0	0	0	0	0	0	0	0	0	0	0	0	0	0	0	0	0	0	0	0	0	0	0	0	0	0	0	0	0	0	0.124739	0.189141	1
Shikimate dehydrogenase	0	0	0	0	0	0	0	0	0	0	0	0	0	0	0	0	0	0	0	0	0	0	0	0	0	0	0	0	0	0	0	0	0	0	0	0	0	0	0	0	0	0	0	0	0	0	0	0	0
Ferredoxin-glutamate synthase	0	0	0	0	0	0	0	0	0	0	0	0	0	0	0	0	0	0	0	0	0	0	0	0	0	0	0	0	0	0	0	0	0	0	0	0	0	0	0	0	0	0	0	0	0	0	0	0	0
Aldolase	0	0	0	0	0	0	0.0682018	0	0	0	0	0	0	0	0	0	0	0	0.142796	0	0	0	0	0.0903537	0	0	0	0.121882	0	0	0	0	0	0	0	0	0	0	0	0	0.111343	0	0	0	0	0	0	0.154171	0.15534
Fumarase	0	0	0	0	0	0	0	0	0	0	0	0	0	0	0	0	0	0	0.128528	0	0	0	0	0	0	0	0	0.0708556	0	0	0	0	0	0	0	0	0	0	0	0.137787	0	0	0	0	0	0	0	0	0
Glucose-6P dehydrogenase	0	0	0	0	0	0	0	0	0	0	0	0	0	0	0	0	0	0	0	0	0	0	0	0	0	0	0	0	0	0	0	0	0	0	0	0	0	0	0	0	0	0	0	0	0	0	0	0	0
NAD-isocitrate dehydrogenase	0	0	0	0	0	0	0	0	0	0	0	0	0	0	0	0	0	0	0.124324	0	0	0	0	0	0	0	0	0.116207	0.11041	0	0	0	0	0	0	0	0	0	0	0.122795	0.162199	0	0	0	0.0960672	0	0	0.0796846	0
Phosphoglucomutase	0	0	0	0	0.11498	0	0.0964403	0	0.150729	0	0	0	0	0	0	0	0	0	0	0	0	0	0	0	0	0	0	0	0	0	0	0.110299	0	0	0	0	0	0	0	0	0	0	0	0	0.111424	0	0	0	0.134107
Comment: Upper diagonal of matrix show the Pearson correlation coefficients corresponding to the significant correlations identified using the Spearrman ran correlation, which were integrated into tne network. Lower diagonal represent the corresponding p-values estimated for the Pearson correlations.
[truncated: 7 more columns]
