# Supplementary material for: Correlation-Based Network Analysis of Metabolite and Enzyme Profiles Reveals a Role of Citrate Biosynthesis in Modulating N and C Metabolism in Zea mays
Source: Front Plant Sci. 2016 Jul 12;7:1022. doi: 10.3389/fpls.2016.01022 (PMC4940414; doi:10.3389/fpls.2016.01022)
Supplement: Supplementary data 5 — Coefficient of variation of metabolites and enzymes. [file DataSheet5.XLSX]

## Sheet: Sheet1
Metabolite/Enzyme		absolute coefficient of varation (sorted)
Phosphoglucomutase	Enz13	125996
Galactinol	Met16	173769
Caffeic acid, (E)-	Met22	502511
Fumarase	Enz10	566390
Aconitic acid	Met10	594627
Glucose-6P dehydrogenase	Enz11	604424
Alanine	Met32	804816
Aldolase	Enz9	826103
Malic acid	Met35	888114
Quinic acid	Met1	935132
Aspartic acid	Met33	992352
Quinic acid, 5-caffeoyl-	Met28	1.0723e+06
Glutaric acid, 2-oxo-	Met30	1.07664e+06
Dopamine	Met2	1.09808e+06
Citric acid	Met7	1.17706e+06
Phenylalanine	Met8	1.27684e+06
Inositol, myo-	Met24	1.57427e+06
Glutamic acid	Met18	1.63715e+06
Glycerol-3-phosphate	Met20	1.67496e+06
Raffinose	Met26	1.83013e+06
Glucose-6-phosphate	Met17	2.11334e+06
Fructose-6-phosphate	Met27	2.16043e+06
NAD-isocitrate dehydrogenase	Enz12	2.18532e+06
Serine	Met34	2.32902e+06
Sucrose	Met15	2.43268e+06
Asparagine	Met3	2.65194e+06
Glucose	Met13	2.66647e+06
Cinnamic acid, 4-hydroxy-	Met39	3.03146e+06
Pyroglutamic acid	Met14	3.84995e+06
Phosphoric acid	Met23	4.00531e+06
Succinic acid	Met9	4.19727e+06
Valine	Met38	4.41099e+06
Putrescine	Met40	4.78704e+06
Quinic acid, 3-caffeoyl-	Met19	5.09543e+06
Ribonic acid	Met43	5.27493e+06
Itaconic acid	Met25	6.17626e+06
Quinic acid, 4-caffeoyl-	Met11	6.99843e+06
Fumaric acid	Met21	8.13009e+06
Alanine, beta-	Met42	1.19108e+07
Threonic acid	Met5	1.4193e+07
Glyceric acid-3-phosphate	Met6	1.44851e+07
Glycine	Met31	1.67067e+07
Butyric acid, 4-amino-	Met41	3.72024e+07
Threonine	Met4	5.43576e+07
Fructose	Met12	5.7989e+07
Galactaric acid	Met36	6.25799e+07
Glyceric acid	Met37	6.26624e+07
Ferulic acid	Met29	1.00342e+08
Nitrate reductase	Enz1	5.1776e+13
NAD-glutamate dehydrogenase	Enz4	5.35483e+13
ADP-glucose pyrophosphorylase	Enz6	8.96495e+13
Alanine aminotransferase	Enz5	1.41184e+14
Shikimate dehydrogenase	Enz7	3.70679e+14
Citrate synthase	Enz2	5.95315e+14
Glutamine synthase	Enz3	9.6108e+14
Ferredoxin-glutamate synthase	Enz8	1.31473e+15
