# Supplementary material for: Correlation-Based Network Analysis of Metabolite and Enzyme Profiles Reveals a Role of Citrate Biosynthesis in Modulating N and C Metabolism in Zea mays
Source: Front Plant Sci. 2016 Jul 12;7:1022. doi: 10.3389/fpls.2016.01022 (PMC4940414; doi:10.3389/fpls.2016.01022)
Supplement: Supplementary Table 1 — Broad-sense heritability values of metabolites. [file Table1.XLSX]

## Sheet: Sheet1
Broadsense heritability of metabolites
Metabolite	H2		Metabolite	H2
Alanine	0.0253767		Fructose	0.218604
Sucrose	0.0393806		Caffeic acid, (E)-	0.262218
Phenylalanine	0.0425034		Butyric acid, 4-amino- (3TMS) MP	0.264981
Glutaric acid, 2-oxo-	0.0653385		Ferulic acid, E-	0.293032
Valine (2TMS) MP	0.0657937		Fructose-6-phosphate	0.319592
Aconitic acid, (Z)-	0.0713339		Malic acid	0.342389
Threonic acid	0.104846		Cinnamic acid, 4-hydroxy-, (E)- (2TMS)	0.344503
Quinic acid, 4-caffeoyl-, (E)-	0.109329		Putrescine (Agmatine) (4TMS) MP	0.40121
Glucose-6-phosphate	0.114272		Glyceric acid-3-phosphate	0.40156
Pyroglutamic acid	0.118274		Inositol, myo-	0.41808
Threonine	0.119359		Citric acid	0.429648
Itaconic acid	0.135542		Quinic acid	0.483904
Aspartic acid	0.137511		Raffinose	0.538577
Succinic acid	0.143703		Dopamine	0.544153
Ribonic acid (5TMS)	0.148208		Galactaric acid	0.595915
Serine	0.172503		Alanine, beta- (3TMS) MP	0.602957
Glycine	0.174298		Quinic acid, 5-caffeoyl-, (E)-	0.639542
Glutamic acid	0.185463		Fumaric acid	0.731107
Glucose	0.190384		Glyceric acid	0.880276
Glycerol-3-phosphate	0.195281		Asparagine	0.914966
Quinic acid, 3-caffeoyl-, (Z)-	0.20705		Galactinol	1
Phosphoric acid	0.218266
