# Supplementary material for: Correlation-Based Network Analysis of Metabolite and Enzyme Profiles Reveals a Role of Citrate Biosynthesis in Modulating N and C Metabolism in Zea mays
Source: Front Plant Sci. 2016 Jul 12;7:1022. doi: 10.3389/fpls.2016.01022 (PMC4940414; doi:10.3389/fpls.2016.01022)
Supplement: Supplementary Table 2 — Broad-sense heritability values of enzymes. [file Table2.XLSX]

## Sheet: Sheet1
Broadsense heritability of enzymes
Enzyme	H2
Ferredoxin-glutamate synthase	0.0162
Glutamine synthetase	0.0456549
Citrate synthase	0.108778
Glucose-6P dehydrogenase	0.153368
Shikimate dehydrogenase	0.158976
Fumarase	0.171068
Alanine aminotransferase	0.297435
Aldolase	0.303964
NAD-isocitrate dehydrogenase	0.382841
ADP-glucose pyrophosphorylase	0.42793
Phosphoglucomutase	0.511139
NAD-glutamate dehydrogenase	0.521186
Nitrate reductase	0.728791
